# Supplementary material for: CRISPR/dCas9-KRAB-Mediated Suppression of S100b Restores p53-Mediated Apoptosis in Melanoma Cells
Source: Cells. 2023 Feb 24;12(5):730. doi: 10.3390/cells12050730 (PMC10000373; doi:10.3390/cells12050730)
Supplement: Supplementary file 1 [file cells-12-00730-s001.zip › Supplementary Tables.xlsx]

## Sheet: Table S1
STUDY_ID	SAMPLE_ID	Cancer Type	S100B expression (RSEM, log2)
acc_tcga_pan_can_atlas_2018	TCGA-OR-A5J1-01	Adrenocortical Carcinoma	8.6455
acc_tcga_pan_can_atlas_2018	TCGA-OR-A5J2-01	Adrenocortical Carcinoma	90.1892
acc_tcga_pan_can_atlas_2018	TCGA-OR-A5J3-01	Adrenocortical Carcinoma	0.5925
acc_tcga_pan_can_atlas_2018	TCGA-OR-A5J5-01	Adrenocortical Carcinoma	3.873
acc_tcga_pan_can_atlas_2018	TCGA-OR-A5J6-01	Adrenocortical Carcinoma	3.3531
acc_tcga_pan_can_atlas_2018	TCGA-OR-A5J7-01	Adrenocortical Carcinoma	1.2034
acc_tcga_pan_can_atlas_2018	TCGA-OR-A5J8-01	Adrenocortical Carcinoma	24.8653
acc_tcga_pan_can_atlas_2018	TCGA-OR-A5J9-01	Adrenocortical Carcinoma	1.3599
acc_tcga_pan_can_atlas_2018	TCGA-OR-A5JA-01	Adrenocortical Carcinoma	7.9281
acc_tcga_pan_can_atlas_2018	TCGA-OR-A5JB-01	Adrenocortical Carcinoma	241.506
acc_tcga_pan_can_atlas_2018	TCGA-OR-A5JC-01	Adrenocortical Carcinoma	7.6336
acc_tcga_pan_can_atlas_2018	TCGA-OR-A5JD-01	Adrenocortical Carcinoma	3.034
acc_tcga_pan_can_atlas_2018	TCGA-OR-A5JE-01	Adrenocortical Carcinoma	9.6154
acc_tcga_pan_can_atlas_2018	TCGA-OR-A5JF-01	Adrenocortical Carcinoma	0.7723
acc_tcga_pan_can_atlas_2018	TCGA-OR-A5JG-01	Adrenocortical Carcinoma	1.6123
acc_tcga_pan_can_atlas_2018	TCGA-OR-A5JI-01	Adrenocortical Carcinoma	19.4265
acc_tcga_pan_can_atlas_2018	TCGA-OR-A5JJ-01	Adrenocortical Carcinoma	2.6774
acc_tcga_pan_can_atlas_2018	TCGA-OR-A5JK-01	Adrenocortical Carcinoma	5.3394
acc_tcga_pan_can_atlas_2018	TCGA-OR-A5JL-01	Adrenocortical Carcinoma	0.9396
acc_tcga_pan_can_atlas_2018	TCGA-OR-A5JM-01	Adrenocortical Carcinoma	0
acc_tcga_pan_can_atlas_2018	TCGA-OR-A5JO-01	Adrenocortical Carcinoma	58.3108
acc_tcga_pan_can_atlas_2018	TCGA-OR-A5JP-01	Adrenocortical Carcinoma	1.3175
acc_tcga_pan_can_atlas_2018	TCGA-OR-A5JQ-01	Adrenocortical Carcinoma	32.2484
acc_tcga_pan_can_atlas_2018	TCGA-OR-A5JR-01	Adrenocortical Carcinoma	10.7981
acc_tcga_pan_can_atlas_2018	TCGA-OR-A5JS-01	Adrenocortical Carcinoma	0.7399
acc_tcga_pan_can_atlas_2018	TCGA-OR-A5JT-01	Adrenocortical Carcinoma	0.4738
acc_tcga_pan_can_atlas_2018	TCGA-OR-A5JV-01	Adrenocortical Carcinoma	21.8069
acc_tcga_pan_can_atlas_2018	TCGA-OR-A5JW-01	Adrenocortical Carcinoma	2.1939
acc_tcga_pan_can_atlas_2018	TCGA-OR-A5JX-01	Adrenocortical Carcinoma	12.3237
acc_tcga_pan_can_atlas_2018	TCGA-OR-A5JY-01	Adrenocortical Carcinoma	1.7913
acc_tcga_pan_can_atlas_2018	TCGA-OR-A5JZ-01	Adrenocortical Carcinoma	2.6868
acc_tcga_pan_can_atlas_2018	TCGA-OR-A5K0-01	Adrenocortical Carcinoma	4.7569
acc_tcga_pan_can_atlas_2018	TCGA-OR-A5K1-01	Adrenocortical Carcinoma	3.3124
acc_tcga_pan_can_atlas_2018	TCGA-OR-A5K2-01	Adrenocortical Carcinoma	14.6837
acc_tcga_pan_can_atlas_2018	TCGA-OR-A5K3-01	Adrenocortical Carcinoma	10.3493
acc_tcga_pan_can_atlas_2018	TCGA-OR-A5K4-01	Adrenocortical Carcinoma	0
acc_tcga_pan_can_atlas_2018	TCGA-OR-A5K5-01	Adrenocortical Carcinoma	3.2154
acc_tcga_pan_can_atlas_2018	TCGA-OR-A5K6-01	Adrenocortical Carcinoma	19.1822
acc_tcga_pan_can_atlas_2018	TCGA-OR-A5K8-01	Adrenocortical Carcinoma	5.8055
acc_tcga_pan_can_atlas_2018	TCGA-OR-A5K9-01	Adrenocortical Carcinoma	0.8795
acc_tcga_pan_can_atlas_2018	TCGA-OR-A5KO-01	Adrenocortical Carcinoma	0.4686
acc_tcga_pan_can_atlas_2018	TCGA-OR-A5KT-01	Adrenocortical Carcinoma	27.9383
acc_tcga_pan_can_atlas_2018	TCGA-OR-A5KU-01	Adrenocortical Carcinoma	4.4851
acc_tcga_pan_can_atlas_2018	TCGA-OR-A5KV-01	Adrenocortical Carcinoma	0
acc_tcga_pan_can_atlas_2018	TCGA-OR-A5KW-01	Adrenocortical Carcinoma	0
acc_tcga_pan_can_atlas_2018	TCGA-OR-A5KX-01	Adrenocortical Carcinoma	3.3461
acc_tcga_pan_can_atlas_2018	TCGA-OR-A5KY-01	Adrenocortical Carcinoma	12.3962
acc_tcga_pan_can_atlas_2018	TCGA-OR-A5KZ-01	Adrenocortical Carcinoma	6.6667
acc_tcga_pan_can_atlas_2018	TCGA-OR-A5L3-01	Adrenocortical Carcinoma	12.2768
acc_tcga_pan_can_atlas_2018	TCGA-OR-A5L4-01	Adrenocortical Carcinoma	4.2561
acc_tcga_pan_can_atlas_2018	TCGA-OR-A5L5-01	Adrenocortical Carcinoma	29.4921
acc_tcga_pan_can_atlas_2018	TCGA-OR-A5L6-01	Adrenocortical Carcinoma	1.8692
acc_tcga_pan_can_atlas_2018	TCGA-OR-A5L8-01	Adrenocortical Carcinoma	0.399
acc_tcga_pan_can_atlas_2018	TCGA-OR-A5L9-01	Adrenocortical Carcinoma	10.7527
acc_tcga_pan_can_atlas_2018	TCGA-OR-A5LA-01	Adrenocortical Carcinoma	23.0701
acc_tcga_pan_can_atlas_2018	TCGA-OR-A5LB-01	Adrenocortical Carcinoma	1.865
acc_tcga_pan_can_atlas_2018	TCGA-OR-A5LC-01	Adrenocortical Carcinoma	4.0706
acc_tcga_pan_can_atlas_2018	TCGA-OR-A5LD-01	Adrenocortical Carcinoma	4.0706
acc_tcga_pan_can_atlas_2018	TCGA-OR-A5LE-01	Adrenocortical Carcinoma	0
acc_tcga_pan_can_atlas_2018	TCGA-OR-A5LG-01	Adrenocortical Carcinoma	13.6503
acc_tcga_pan_can_atlas_2018	TCGA-OR-A5LH-01	Adrenocortical Carcinoma	3.2417
acc_tcga_pan_can_atlas_2018	TCGA-OR-A5LJ-01	Adrenocortical Carcinoma	2.0136
acc_tcga_pan_can_atlas_2018	TCGA-OR-A5LK-01	Adrenocortical Carcinoma	32.2034
acc_tcga_pan_can_atlas_2018	TCGA-OR-A5LL-01	Adrenocortical Carcinoma	0.5982
acc_tcga_pan_can_atlas_2018	TCGA-OR-A5LM-01	Adrenocortical Carcinoma	4.8026
acc_tcga_pan_can_atlas_2018	TCGA-OR-A5LN-01	Adrenocortical Carcinoma	16.185
acc_tcga_pan_can_atlas_2018	TCGA-OR-A5LO-01	Adrenocortical Carcinoma	0.4805
acc_tcga_pan_can_atlas_2018	TCGA-OR-A5LP-01	Adrenocortical Carcinoma	3.9668
acc_tcga_pan_can_atlas_2018	TCGA-OR-A5LR-01	Adrenocortical Carcinoma	0.8368
acc_tcga_pan_can_atlas_2018	TCGA-OR-A5LS-01	Adrenocortical Carcinoma	0
acc_tcga_pan_can_atlas_2018	TCGA-OR-A5LT-01	Adrenocortical Carcinoma	0.8503
acc_tcga_pan_can_atlas_2018	TCGA-OU-A5PI-01	Adrenocortical Carcinoma	1.1403
acc_tcga_pan_can_atlas_2018	TCGA-P6-A5OF-01	Adrenocortical Carcinoma	10.1682
acc_tcga_pan_can_atlas_2018	TCGA-PA-A5YG-01	Adrenocortical Carcinoma	65.1872
acc_tcga_pan_can_atlas_2018	TCGA-PK-A5H8-01	Adrenocortical Carcinoma	4.3723
acc_tcga_pan_can_atlas_2018	TCGA-PK-A5H9-01	Adrenocortical Carcinoma	1.7447
acc_tcga_pan_can_atlas_2018	TCGA-PK-A5HA-01	Adrenocortical Carcinoma	24.2558
acc_tcga_pan_can_atlas_2018	TCGA-PK-A5HB-01	Adrenocortical Carcinoma	0.8019
blca_tcga_pan_can_atlas_2018	TCGA-2F-A9KO-01	Bladder Cancer	32.07
blca_tcga_pan_can_atlas_2018	TCGA-2F-A9KP-01	Bladder Cancer	4.1615
blca_tcga_pan_can_atlas_2018	TCGA-2F-A9KQ-01	Bladder Cancer	12.0538
blca_tcga_pan_can_atlas_2018	TCGA-2F-A9KR-01	Bladder Cancer	27.0672
blca_tcga_pan_can_atlas_2018	TCGA-2F-A9KT-01	Bladder Cancer	12.4364
blca_tcga_pan_can_atlas_2018	TCGA-2F-A9KW-01	Bladder Cancer	10.9959
blca_tcga_pan_can_atlas_2018	TCGA-4Z-AA7M-01	Bladder Cancer	12.5272
blca_tcga_pan_can_atlas_2018	TCGA-4Z-AA7N-01	Bladder Cancer	84.7228
blca_tcga_pan_can_atlas_2018	TCGA-4Z-AA7O-01	Bladder Cancer	63.1754
blca_tcga_pan_can_atlas_2018	TCGA-4Z-AA7Q-01	Bladder Cancer	49.0066
blca_tcga_pan_can_atlas_2018	TCGA-4Z-AA7R-01	Bladder Cancer	1.3351
blca_tcga_pan_can_atlas_2018	TCGA-4Z-AA7S-01	Bladder Cancer	5.4913
blca_tcga_pan_can_atlas_2018	TCGA-4Z-AA7W-01	Bladder Cancer	132.394
blca_tcga_pan_can_atlas_2018	TCGA-4Z-AA7Y-01	Bladder Cancer	53.6944
blca_tcga_pan_can_atlas_2018	TCGA-4Z-AA80-01	Bladder Cancer	5.8111
blca_tcga_pan_can_atlas_2018	TCGA-4Z-AA81-01	Bladder Cancer	9.9174
blca_tcga_pan_can_atlas_2018	TCGA-4Z-AA82-01	Bladder Cancer	647.348
blca_tcga_pan_can_atlas_2018	TCGA-4Z-AA83-01	Bladder Cancer	142.574
blca_tcga_pan_can_atlas_2018	TCGA-4Z-AA84-01	Bladder Cancer	8.3344
blca_tcga_pan_can_atlas_2018	TCGA-4Z-AA86-01	Bladder Cancer	189.153
blca_tcga_pan_can_atlas_2018	TCGA-4Z-AA87-01	Bladder Cancer	2.1126
blca_tcga_pan_can_atlas_2018	TCGA-4Z-AA89-01	Bladder Cancer	12.6165
blca_tcga_pan_can_atlas_2018	TCGA-5N-A9KI-01	Bladder Cancer	57.329
blca_tcga_pan_can_atlas_2018	TCGA-5N-A9KM-01	Bladder Cancer	9.7087
blca_tcga_pan_can_atlas_2018	TCGA-BL-A0C8-01	Bladder Cancer	4.084
blca_tcga_pan_can_atlas_2018	TCGA-BL-A13I-01	Bladder Cancer	171.926
blca_tcga_pan_can_atlas_2018	TCGA-BL-A13J-01	Bladder Cancer	8.329
blca_tcga_pan_can_atlas_2018	TCGA-BL-A3JM-01	Bladder Cancer	27.6504
blca_tcga_pan_can_atlas_2018	TCGA-BL-A5ZZ-01	Bladder Cancer	172.342
blca_tcga_pan_can_atlas_2018	TCGA-BT-A0S7-01	Bladder Cancer	32.0122
blca_tcga_pan_can_atlas_2018	TCGA-BT-A0YX-01	Bladder Cancer	32.45
blca_tcga_pan_can_atlas_2018	TCGA-BT-A20J-01	Bladder Cancer	41.514
blca_tcga_pan_can_atlas_2018	TCGA-BT-A20N-01	Bladder Cancer	3.792
blca_tcga_pan_can_atlas_2018	TCGA-BT-A20O-01	Bladder Cancer	55.6188
blca_tcga_pan_can_atlas_2018	TCGA-BT-A20P-01	Bladder Cancer	0.8258
blca_tcga_pan_can_atlas_2018	TCGA-BT-A20Q-01	Bladder Cancer	65.381
blca_tcga_pan_can_atlas_2018	TCGA-BT-A20R-01	Bladder Cancer	37.7113
blca_tcga_pan_can_atlas_2018	TCGA-BT-A20T-01	Bladder Cancer	89.7429
blca_tcga_pan_can_atlas_2018	TCGA-BT-A20U-01	Bladder Cancer	41.7808
blca_tcga_pan_can_atlas_2018	TCGA-BT-A20V-01	Bladder Cancer	26.5596
blca_tcga_pan_can_atlas_2018	TCGA-BT-A20W-01	Bladder Cancer	39.0026
blca_tcga_pan_can_atlas_2018	TCGA-BT-A20X-01	Bladder Cancer	20.1648
blca_tcga_pan_can_atlas_2018	TCGA-BT-A2LA-01	Bladder Cancer	5.8772
blca_tcga_pan_can_atlas_2018	TCGA-BT-A2LB-01	Bladder Cancer	54.1118
blca_tcga_pan_can_atlas_2018	TCGA-BT-A2LD-01	Bladder Cancer	17.4477
blca_tcga_pan_can_atlas_2018	TCGA-BT-A3PH-01	Bladder Cancer	2.0964
blca_tcga_pan_can_atlas_2018	TCGA-BT-A3PJ-01	Bladder Cancer	142.538
blca_tcga_pan_can_atlas_2018	TCGA-BT-A3PK-01	Bladder Cancer	58.1425
blca_tcga_pan_can_atlas_2018	TCGA-BT-A42C-01	Bladder Cancer	9.392
blca_tcga_pan_can_atlas_2018	TCGA-BT-A42E-01	Bladder Cancer	363.394
blca_tcga_pan_can_atlas_2018	TCGA-BT-A42F-01	Bladder Cancer	33.2858
blca_tcga_pan_can_atlas_2018	TCGA-C4-A0EZ-01	Bladder Cancer	27.9027
blca_tcga_pan_can_atlas_2018	TCGA-C4-A0F0-01	Bladder Cancer	55.0803
blca_tcga_pan_can_atlas_2018	TCGA-C4-A0F1-01	Bladder Cancer	77.1808
blca_tcga_pan_can_atlas_2018	TCGA-C4-A0F6-01	Bladder Cancer	12.5023
blca_tcga_pan_can_atlas_2018	TCGA-C4-A0F7-01	Bladder Cancer	18.1151
blca_tcga_pan_can_atlas_2018	TCGA-CF-A1HR-01	Bladder Cancer	29.1643
blca_tcga_pan_can_atlas_2018	TCGA-CF-A1HS-01	Bladder Cancer	343.694
blca_tcga_pan_can_atlas_2018	TCGA-CF-A27C-01	Bladder Cancer	10.0834
blca_tcga_pan_can_atlas_2018	TCGA-CF-A3MF-01	Bladder Cancer	14.8344
blca_tcga_pan_can_atlas_2018	TCGA-CF-A3MG-01	Bladder Cancer	1.4218
blca_tcga_pan_can_atlas_2018	TCGA-CF-A3MH-01	Bladder Cancer	8.4371
blca_tcga_pan_can_atlas_2018	TCGA-CF-A3MI-01	Bladder Cancer	40.0914
blca_tcga_pan_can_atlas_2018	TCGA-CF-A47S-01	Bladder Cancer	96.0754
blca_tcga_pan_can_atlas_2018	TCGA-CF-A47T-01	Bladder Cancer	4.2296
blca_tcga_pan_can_atlas_2018	TCGA-CF-A47V-01	Bladder Cancer	136.91
blca_tcga_pan_can_atlas_2018	TCGA-CF-A47W-01	Bladder Cancer	3.7736
blca_tcga_pan_can_atlas_2018	TCGA-CF-A47X-01	Bladder Cancer	25.7433
blca_tcga_pan_can_atlas_2018	TCGA-CF-A47Y-01	Bladder Cancer	15.4905
blca_tcga_pan_can_atlas_2018	TCGA-CF-A5U8-01	Bladder Cancer	5.814
blca_tcga_pan_can_atlas_2018	TCGA-CF-A5UA-01	Bladder Cancer	16.8986
blca_tcga_pan_can_atlas_2018	TCGA-CF-A7I0-01	Bladder Cancer	33.9666
blca_tcga_pan_can_atlas_2018	TCGA-CF-A8HX-01	Bladder Cancer	61.0501
blca_tcga_pan_can_atlas_2018	TCGA-CF-A8HY-01	Bladder Cancer	70.893
blca_tcga_pan_can_atlas_2018	TCGA-CF-A9FF-01	Bladder Cancer	41.7355
blca_tcga_pan_can_atlas_2018	TCGA-CF-A9FH-01	Bladder Cancer	5.7594
blca_tcga_pan_can_atlas_2018	TCGA-CF-A9FL-01	Bladder Cancer	28.5298
blca_tcga_pan_can_atlas_2018	TCGA-CF-A9FM-01	Bladder Cancer	129.458
blca_tcga_pan_can_atlas_2018	TCGA-CU-A0YN-01	Bladder Cancer	300.333
blca_tcga_pan_can_atlas_2018	TCGA-CU-A0YO-01	Bladder Cancer	90.1857
blca_tcga_pan_can_atlas_2018	TCGA-CU-A0YR-01	Bladder Cancer	117.712
blca_tcga_pan_can_atlas_2018	TCGA-CU-A3KJ-01	Bladder Cancer	30.5772
blca_tcga_pan_can_atlas_2018	TCGA-CU-A3QU-01	Bladder Cancer	2.2247
blca_tcga_pan_can_atlas_2018	TCGA-CU-A3YL-01	Bladder Cancer	19.0698
blca_tcga_pan_can_atlas_2018	TCGA-CU-A5W6-01	Bladder Cancer	31.5557
blca_tcga_pan_can_atlas_2018	TCGA-CU-A72E-01	Bladder Cancer	22.1948
blca_tcga_pan_can_atlas_2018	TCGA-DK-A1A3-01	Bladder Cancer	24.8012
blca_tcga_pan_can_atlas_2018	TCGA-DK-A1A5-01	Bladder Cancer	72.1551
blca_tcga_pan_can_atlas_2018	TCGA-DK-A1A6-01	Bladder Cancer	19.2129
blca_tcga_pan_can_atlas_2018	TCGA-DK-A1A7-01	Bladder Cancer	146.133
blca_tcga_pan_can_atlas_2018	TCGA-DK-A1AA-01	Bladder Cancer	49.1907
blca_tcga_pan_can_atlas_2018	TCGA-DK-A1AB-01	Bladder Cancer	91.3844
blca_tcga_pan_can_atlas_2018	TCGA-DK-A1AC-01	Bladder Cancer	9.8005
blca_tcga_pan_can_atlas_2018	TCGA-DK-A1AD-01	Bladder Cancer	33.4661
blca_tcga_pan_can_atlas_2018	TCGA-DK-A1AE-01	Bladder Cancer	43.4661
blca_tcga_pan_can_atlas_2018	TCGA-DK-A1AF-01	Bladder Cancer	140.763
blca_tcga_pan_can_atlas_2018	TCGA-DK-A1AG-01	Bladder Cancer	13.6092
blca_tcga_pan_can_atlas_2018	TCGA-DK-A2HX-01	Bladder Cancer	71.1436
blca_tcga_pan_can_atlas_2018	TCGA-DK-A2I1-01	Bladder Cancer	54.4432
blca_tcga_pan_can_atlas_2018	TCGA-DK-A2I2-01	Bladder Cancer	1199.73
blca_tcga_pan_can_atlas_2018	TCGA-DK-A2I4-01	Bladder Cancer	92.0756
blca_tcga_pan_can_atlas_2018	TCGA-DK-A2I6-01	Bladder Cancer	20.2481
blca_tcga_pan_can_atlas_2018	TCGA-DK-A3IK-01	Bladder Cancer	17.5758
blca_tcga_pan_can_atlas_2018	TCGA-DK-A3IL-01	Bladder Cancer	12.8904
blca_tcga_pan_can_atlas_2018	TCGA-DK-A3IM-01	Bladder Cancer	40.7395
blca_tcga_pan_can_atlas_2018	TCGA-DK-A3IN-01	Bladder Cancer	105.047
blca_tcga_pan_can_atlas_2018	TCGA-DK-A3IQ-01	Bladder Cancer	22.0513
blca_tcga_pan_can_atlas_2018	TCGA-DK-A3IS-01	Bladder Cancer	26.4968
blca_tcga_pan_can_atlas_2018	TCGA-DK-A3IT-01	Bladder Cancer	39.0379
blca_tcga_pan_can_atlas_2018	TCGA-DK-A3IU-01	Bladder Cancer	107.734
blca_tcga_pan_can_atlas_2018	TCGA-DK-A3IV-01	Bladder Cancer	53.3203
blca_tcga_pan_can_atlas_2018	TCGA-DK-A3WW-01	Bladder Cancer	18.5009
blca_tcga_pan_can_atlas_2018	TCGA-DK-A3WX-01	Bladder Cancer	50.6661
blca_tcga_pan_can_atlas_2018	TCGA-DK-A3WY-01	Bladder Cancer	202.998
blca_tcga_pan_can_atlas_2018	TCGA-DK-A3X1-01	Bladder Cancer	9.5412
blca_tcga_pan_can_atlas_2018	TCGA-DK-A3X2-01	Bladder Cancer	1.4971
blca_tcga_pan_can_atlas_2018	TCGA-DK-A6AV-01	Bladder Cancer	30.4183
blca_tcga_pan_can_atlas_2018	TCGA-DK-A6AW-01	Bladder Cancer	15.5131
blca_tcga_pan_can_atlas_2018	TCGA-DK-A6B0-01	Bladder Cancer	40.0434
blca_tcga_pan_can_atlas_2018	TCGA-DK-A6B1-01	Bladder Cancer	27.743
blca_tcga_pan_can_atlas_2018	TCGA-DK-A6B2-01	Bladder Cancer	94.6399
blca_tcga_pan_can_atlas_2018	TCGA-DK-A6B5-01	Bladder Cancer	221.452
blca_tcga_pan_can_atlas_2018	TCGA-DK-A6B6-01	Bladder Cancer	9.5
blca_tcga_pan_can_atlas_2018	TCGA-DK-AA6L-01	Bladder Cancer	408.546
blca_tcga_pan_can_atlas_2018	TCGA-DK-AA6M-01	Bladder Cancer	911.212
blca_tcga_pan_can_atlas_2018	TCGA-DK-AA6P-01	Bladder Cancer	2.8173
blca_tcga_pan_can_atlas_2018	TCGA-DK-AA6Q-01	Bladder Cancer	93.5404
blca_tcga_pan_can_atlas_2018	TCGA-DK-AA6R-01	Bladder Cancer	95.8626
blca_tcga_pan_can_atlas_2018	TCGA-DK-AA6S-01	Bladder Cancer	111.332
blca_tcga_pan_can_atlas_2018	TCGA-DK-AA6T-01	Bladder Cancer	68.8657
blca_tcga_pan_can_atlas_2018	TCGA-DK-AA6U-01	Bladder Cancer	23.8214
blca_tcga_pan_can_atlas_2018	TCGA-DK-AA6W-01	Bladder Cancer	109.989
blca_tcga_pan_can_atlas_2018	TCGA-DK-AA6X-01	Bladder Cancer	50.2355
blca_tcga_pan_can_atlas_2018	TCGA-DK-AA71-01	Bladder Cancer	6.8323
blca_tcga_pan_can_atlas_2018	TCGA-DK-AA74-01	Bladder Cancer	958.296
blca_tcga_pan_can_atlas_2018	TCGA-DK-AA75-01	Bladder Cancer	2.7397
blca_tcga_pan_can_atlas_2018	TCGA-DK-AA76-01	Bladder Cancer	2.6334
blca_tcga_pan_can_atlas_2018	TCGA-DK-AA77-01	Bladder Cancer	9.5831
blca_tcga_pan_can_atlas_2018	TCGA-E5-A2PC-01	Bladder Cancer	64.6985
blca_tcga_pan_can_atlas_2018	TCGA-E5-A4TZ-01	Bladder Cancer	12.0377
blca_tcga_pan_can_atlas_2018	TCGA-E5-A4U1-01	Bladder Cancer	14.9444
blca_tcga_pan_can_atlas_2018	TCGA-E7-A3X6-01	Bladder Cancer	47.3573
blca_tcga_pan_can_atlas_2018	TCGA-E7-A3Y1-01	Bladder Cancer	10.514
blca_tcga_pan_can_atlas_2018	TCGA-E7-A4IJ-01	Bladder Cancer	8.7719
blca_tcga_pan_can_atlas_2018	TCGA-E7-A4XJ-01	Bladder Cancer	83.4706
blca_tcga_pan_can_atlas_2018	TCGA-E7-A519-01	Bladder Cancer	188.129
blca_tcga_pan_can_atlas_2018	TCGA-E7-A541-01	Bladder Cancer	128.445
blca_tcga_pan_can_atlas_2018	TCGA-E7-A5KE-01	Bladder Cancer	2.5316
blca_tcga_pan_can_atlas_2018	TCGA-E7-A5KF-01	Bladder Cancer	5.098
blca_tcga_pan_can_atlas_2018	TCGA-E7-A677-01	Bladder Cancer	71.8236
blca_tcga_pan_can_atlas_2018	TCGA-E7-A678-01	Bladder Cancer	14.3509
blca_tcga_pan_can_atlas_2018	TCGA-E7-A6MD-01	Bladder Cancer	134.673
blca_tcga_pan_can_atlas_2018	TCGA-E7-A6ME-01	Bladder Cancer	8.9374
blca_tcga_pan_can_atlas_2018	TCGA-E7-A6MF-01	Bladder Cancer	20.482
blca_tcga_pan_can_atlas_2018	TCGA-E7-A7DU-01	Bladder Cancer	8.8261
blca_tcga_pan_can_atlas_2018	TCGA-E7-A7DV-01	Bladder Cancer	208.484
blca_tcga_pan_can_atlas_2018	TCGA-E7-A7PW-01	Bladder Cancer	9.084
blca_tcga_pan_can_atlas_2018	TCGA-E7-A7XN-01	Bladder Cancer	101.06
blca_tcga_pan_can_atlas_2018	TCGA-E7-A85H-01	Bladder Cancer	12.987
blca_tcga_pan_can_atlas_2018	TCGA-E7-A8O7-01	Bladder Cancer	107.456
blca_tcga_pan_can_atlas_2018	TCGA-E7-A97P-01	Bladder Cancer	30.784
blca_tcga_pan_can_atlas_2018	TCGA-E7-A97Q-01	Bladder Cancer	29.5296
blca_tcga_pan_can_atlas_2018	TCGA-FD-A3B3-01	Bladder Cancer	69.0799
blca_tcga_pan_can_atlas_2018	TCGA-FD-A3B4-01	Bladder Cancer	147.532
blca_tcga_pan_can_atlas_2018	TCGA-FD-A3B5-01	Bladder Cancer	4.056
blca_tcga_pan_can_atlas_2018	TCGA-FD-A3B6-01	Bladder Cancer	45.7726
blca_tcga_pan_can_atlas_2018	TCGA-FD-A3B7-01	Bladder Cancer	92.7388
blca_tcga_pan_can_atlas_2018	TCGA-FD-A3B8-01	Bladder Cancer	162.179
blca_tcga_pan_can_atlas_2018	TCGA-FD-A3N5-01	Bladder Cancer	46.5865
blca_tcga_pan_can_atlas_2018	TCGA-FD-A3N6-01	Bladder Cancer	33.1126
blca_tcga_pan_can_atlas_2018	TCGA-FD-A3NA-01	Bladder Cancer	23.5567
blca_tcga_pan_can_atlas_2018	TCGA-FD-A3SJ-01	Bladder Cancer	19.189
blca_tcga_pan_can_atlas_2018	TCGA-FD-A3SL-01	Bladder Cancer	39.3458
blca_tcga_pan_can_atlas_2018	TCGA-FD-A3SM-01	Bladder Cancer	9.4195
blca_tcga_pan_can_atlas_2018	TCGA-FD-A3SN-01	Bladder Cancer	30.653
blca_tcga_pan_can_atlas_2018	TCGA-FD-A3SO-01	Bladder Cancer	40.672
blca_tcga_pan_can_atlas_2018	TCGA-FD-A3SP-01	Bladder Cancer	692.878
blca_tcga_pan_can_atlas_2018	TCGA-FD-A3SQ-01	Bladder Cancer	57.3531
blca_tcga_pan_can_atlas_2018	TCGA-FD-A3SR-01	Bladder Cancer	25.155
blca_tcga_pan_can_atlas_2018	TCGA-FD-A3SS-01	Bladder Cancer	1.3746
blca_tcga_pan_can_atlas_2018	TCGA-FD-A43N-01	Bladder Cancer	13.1579
blca_tcga_pan_can_atlas_2018	TCGA-FD-A43P-01	Bladder Cancer	33.4714
blca_tcga_pan_can_atlas_2018	TCGA-FD-A43S-01	Bladder Cancer	426.673
blca_tcga_pan_can_atlas_2018	TCGA-FD-A43U-01	Bladder Cancer	242.571
blca_tcga_pan_can_atlas_2018	TCGA-FD-A43X-01	Bladder Cancer	0
blca_tcga_pan_can_atlas_2018	TCGA-FD-A43Y-01	Bladder Cancer	90.9091
blca_tcga_pan_can_atlas_2018	TCGA-FD-A5BR-01	Bladder Cancer	103.577
blca_tcga_pan_can_atlas_2018	TCGA-FD-A5BS-01	Bladder Cancer	87.7193
blca_tcga_pan_can_atlas_2018	TCGA-FD-A5BT-01	Bladder Cancer	127.719
blca_tcga_pan_can_atlas_2018	TCGA-FD-A5BU-01	Bladder Cancer	347.896
blca_tcga_pan_can_atlas_2018	TCGA-FD-A5BV-01	Bladder Cancer	25.5138
blca_tcga_pan_can_atlas_2018	TCGA-FD-A5BX-01	Bladder Cancer	423.684
blca_tcga_pan_can_atlas_2018	TCGA-FD-A5BY-01	Bladder Cancer	270.526
blca_tcga_pan_can_atlas_2018	TCGA-FD-A5BZ-01	Bladder Cancer	58.548
blca_tcga_pan_can_atlas_2018	TCGA-FD-A5C0-01	Bladder Cancer	40.3388
blca_tcga_pan_can_atlas_2018	TCGA-FD-A5C1-01	Bladder Cancer	193.089
blca_tcga_pan_can_atlas_2018	TCGA-FD-A62N-01	Bladder Cancer	402.023
blca_tcga_pan_can_atlas_2018	TCGA-FD-A62O-01	Bladder Cancer	10.5111
blca_tcga_pan_can_atlas_2018	TCGA-FD-A62P-01	Bladder Cancer	58.9761
blca_tcga_pan_can_atlas_2018	TCGA-FD-A62S-01	Bladder Cancer	473.559
blca_tcga_pan_can_atlas_2018	TCGA-FD-A6TA-01	Bladder Cancer	46.2085
blca_tcga_pan_can_atlas_2018	TCGA-FD-A6TB-01	Bladder Cancer	88.4543
blca_tcga_pan_can_atlas_2018	TCGA-FD-A6TC-01	Bladder Cancer	54.2448
blca_tcga_pan_can_atlas_2018	TCGA-FD-A6TD-01	Bladder Cancer	492.16
blca_tcga_pan_can_atlas_2018	TCGA-FD-A6TE-01	Bladder Cancer	27.7603
blca_tcga_pan_can_atlas_2018	TCGA-FD-A6TF-01	Bladder Cancer	119.112
blca_tcga_pan_can_atlas_2018	TCGA-FD-A6TG-01	Bladder Cancer	26.2839
blca_tcga_pan_can_atlas_2018	TCGA-FD-A6TH-01	Bladder Cancer	46.0964
blca_tcga_pan_can_atlas_2018	TCGA-FD-A6TI-01	Bladder Cancer	6.776
blca_tcga_pan_can_atlas_2018	TCGA-FD-A6TK-01	Bladder Cancer	53.2246
blca_tcga_pan_can_atlas_2018	TCGA-FJ-A3Z7-01	Bladder Cancer	4.902
blca_tcga_pan_can_atlas_2018	TCGA-FJ-A3Z9-01	Bladder Cancer	15.5473
blca_tcga_pan_can_atlas_2018	TCGA-FJ-A3ZE-01	Bladder Cancer	0.793
blca_tcga_pan_can_atlas_2018	TCGA-FJ-A3ZF-01	Bladder Cancer	3.3233
blca_tcga_pan_can_atlas_2018	TCGA-FJ-A871-01	Bladder Cancer	6.9144
blca_tcga_pan_can_atlas_2018	TCGA-FT-A3EE-01	Bladder Cancer	55.9037
blca_tcga_pan_can_atlas_2018	TCGA-FT-A61P-01	Bladder Cancer	33.5306
blca_tcga_pan_can_atlas_2018	TCGA-G2-A2EC-01	Bladder Cancer	43.4293
blca_tcga_pan_can_atlas_2018	TCGA-G2-A2EF-01	Bladder Cancer	230.141
blca_tcga_pan_can_atlas_2018	TCGA-G2-A2EJ-01	Bladder Cancer	40.1662
blca_tcga_pan_can_atlas_2018	TCGA-G2-A2EK-01	Bladder Cancer	33.7205
blca_tcga_pan_can_atlas_2018	TCGA-G2-A2EL-01	Bladder Cancer	2.445
blca_tcga_pan_can_atlas_2018	TCGA-G2-A2EO-01	Bladder Cancer	30.343
blca_tcga_pan_can_atlas_2018	TCGA-G2-A2ES-01	Bladder Cancer	25.4496
blca_tcga_pan_can_atlas_2018	TCGA-G2-A3IB-01	Bladder Cancer	36.3086
blca_tcga_pan_can_atlas_2018	TCGA-G2-A3IE-01	Bladder Cancer	13.6624
blca_tcga_pan_can_atlas_2018	TCGA-G2-A3VY-01	Bladder Cancer	0.6386
blca_tcga_pan_can_atlas_2018	TCGA-G2-AA3B-01	Bladder Cancer	13.6311
blca_tcga_pan_can_atlas_2018	TCGA-G2-AA3C-01	Bladder Cancer	218.843
blca_tcga_pan_can_atlas_2018	TCGA-G2-AA3D-01	Bladder Cancer	40.7906
blca_tcga_pan_can_atlas_2018	TCGA-G2-AA3F-01	Bladder Cancer	1.5898
blca_tcga_pan_can_atlas_2018	TCGA-GC-A3BM-01	Bladder Cancer	14.7167
blca_tcga_pan_can_atlas_2018	TCGA-GC-A3I6-01	Bladder Cancer	66.7339
blca_tcga_pan_can_atlas_2018	TCGA-GC-A3OO-01	Bladder Cancer	60.8141
blca_tcga_pan_can_atlas_2018	TCGA-GC-A3RB-01	Bladder Cancer	51.7422
blca_tcga_pan_can_atlas_2018	TCGA-GC-A3RC-01	Bladder Cancer	41.7057
blca_tcga_pan_can_atlas_2018	TCGA-GC-A3RD-01	Bladder Cancer	38.4241
blca_tcga_pan_can_atlas_2018	TCGA-GC-A3WC-01	Bladder Cancer	543.959
blca_tcga_pan_can_atlas_2018	TCGA-GC-A3YS-01	Bladder Cancer	108.614
blca_tcga_pan_can_atlas_2018	TCGA-GC-A4ZW-01	Bladder Cancer	3.1212
blca_tcga_pan_can_atlas_2018	TCGA-GC-A6I1-01	Bladder Cancer	75.5509
blca_tcga_pan_can_atlas_2018	TCGA-GC-A6I3-01	Bladder Cancer	77.487
blca_tcga_pan_can_atlas_2018	TCGA-GD-A2C5-01	Bladder Cancer	45.5863
blca_tcga_pan_can_atlas_2018	TCGA-GD-A3OP-01	Bladder Cancer	44.2545
blca_tcga_pan_can_atlas_2018	TCGA-GD-A3OQ-01	Bladder Cancer	19.8571
blca_tcga_pan_can_atlas_2018	TCGA-GD-A3OS-01	Bladder Cancer	18.2794
blca_tcga_pan_can_atlas_2018	TCGA-GD-A6C6-01	Bladder Cancer	19.8238
blca_tcga_pan_can_atlas_2018	TCGA-GD-A76B-01	Bladder Cancer	99.2173
blca_tcga_pan_can_atlas_2018	TCGA-GU-A42P-01	Bladder Cancer	1.5833
blca_tcga_pan_can_atlas_2018	TCGA-GU-A42Q-01	Bladder Cancer	72.5474
blca_tcga_pan_can_atlas_2018	TCGA-GU-A42R-01	Bladder Cancer	5.1771
blca_tcga_pan_can_atlas_2018	TCGA-GU-A762-01	Bladder Cancer	161.221
blca_tcga_pan_can_atlas_2018	TCGA-GU-A763-01	Bladder Cancer	25.1569
blca_tcga_pan_can_atlas_2018	TCGA-GU-A764-01	Bladder Cancer	300.891
blca_tcga_pan_can_atlas_2018	TCGA-GU-A766-01	Bladder Cancer	16.1935
blca_tcga_pan_can_atlas_2018	TCGA-GU-A767-01	Bladder Cancer	12.0356
blca_tcga_pan_can_atlas_2018	TCGA-GU-AATO-01	Bladder Cancer	26.7389
blca_tcga_pan_can_atlas_2018	TCGA-GU-AATP-01	Bladder Cancer	4.3924
blca_tcga_pan_can_atlas_2018	TCGA-GU-AATQ-01	Bladder Cancer	16.1725
blca_tcga_pan_can_atlas_2018	TCGA-GV-A3JV-01	Bladder Cancer	60.3911
blca_tcga_pan_can_atlas_2018	TCGA-GV-A3JW-01	Bladder Cancer	2.0548
blca_tcga_pan_can_atlas_2018	TCGA-GV-A3JX-01	Bladder Cancer	66.5891
blca_tcga_pan_can_atlas_2018	TCGA-GV-A3JZ-01	Bladder Cancer	21.8972
blca_tcga_pan_can_atlas_2018	TCGA-GV-A3QF-01	Bladder Cancer	2.3835
blca_tcga_pan_can_atlas_2018	TCGA-GV-A3QG-01	Bladder Cancer	413.861
blca_tcga_pan_can_atlas_2018	TCGA-GV-A3QH-01	Bladder Cancer	0
blca_tcga_pan_can_atlas_2018	TCGA-GV-A3QI-01	Bladder Cancer	5.3135
blca_tcga_pan_can_atlas_2018	TCGA-GV-A3QK-01	Bladder Cancer	99.0619
blca_tcga_pan_can_atlas_2018	TCGA-GV-A40E-01	Bladder Cancer	24.4657
blca_tcga_pan_can_atlas_2018	TCGA-GV-A40G-01	Bladder Cancer	1.3076
blca_tcga_pan_can_atlas_2018	TCGA-GV-A6ZA-01	Bladder Cancer	26.2902
blca_tcga_pan_can_atlas_2018	TCGA-H4-A2HO-01	Bladder Cancer	36.3238
blca_tcga_pan_can_atlas_2018	TCGA-H4-A2HQ-01	Bladder Cancer	7.7519
blca_tcga_pan_can_atlas_2018	TCGA-HQ-A2OE-01	Bladder Cancer	68.8381
blca_tcga_pan_can_atlas_2018	TCGA-HQ-A2OF-01	Bladder Cancer	0.817
blca_tcga_pan_can_atlas_2018	TCGA-HQ-A5ND-01	Bladder Cancer	10.7865
blca_tcga_pan_can_atlas_2018	TCGA-HQ-A5NE-01	Bladder Cancer	46.081
blca_tcga_pan_can_atlas_2018	TCGA-K4-A3WS-01	Bladder Cancer	117.195
blca_tcga_pan_can_atlas_2018	TCGA-K4-A3WU-01	Bladder Cancer	35.6538
blca_tcga_pan_can_atlas_2018	TCGA-K4-A3WV-01	Bladder Cancer	1.6973
blca_tcga_pan_can_atlas_2018	TCGA-K4-A4AB-01	Bladder Cancer	113.479
blca_tcga_pan_can_atlas_2018	TCGA-K4-A4AC-01	Bladder Cancer	91.5952
blca_tcga_pan_can_atlas_2018	TCGA-K4-A54R-01	Bladder Cancer	29.4681
blca_tcga_pan_can_atlas_2018	TCGA-K4-A5RH-01	Bladder Cancer	37.1465
blca_tcga_pan_can_atlas_2018	TCGA-K4-A5RI-01	Bladder Cancer	117.39
blca_tcga_pan_can_atlas_2018	TCGA-K4-A5RJ-01	Bladder Cancer	168.839
blca_tcga_pan_can_atlas_2018	TCGA-K4-A6FZ-01	Bladder Cancer	166.269
blca_tcga_pan_can_atlas_2018	TCGA-K4-A6MB-01	Bladder Cancer	10.7991
blca_tcga_pan_can_atlas_2018	TCGA-K4-A83P-01	Bladder Cancer	115.638
blca_tcga_pan_can_atlas_2018	TCGA-K4-AAQO-01	Bladder Cancer	115.764
blca_tcga_pan_can_atlas_2018	TCGA-KQ-A41N-01	Bladder Cancer	40.5928
blca_tcga_pan_can_atlas_2018	TCGA-KQ-A41O-01	Bladder Cancer	1.8883
blca_tcga_pan_can_atlas_2018	TCGA-KQ-A41P-01	Bladder Cancer	38.0207
blca_tcga_pan_can_atlas_2018	TCGA-KQ-A41Q-01	Bladder Cancer	10.9219
blca_tcga_pan_can_atlas_2018	TCGA-KQ-A41R-01	Bladder Cancer	9.7087
blca_tcga_pan_can_atlas_2018	TCGA-KQ-A41S-01	Bladder Cancer	14.4144
blca_tcga_pan_can_atlas_2018	TCGA-LC-A66R-01	Bladder Cancer	117.562
blca_tcga_pan_can_atlas_2018	TCGA-LT-A5Z6-01	Bladder Cancer	8.8312
blca_tcga_pan_can_atlas_2018	TCGA-LT-A8JT-01	Bladder Cancer	36.3302
blca_tcga_pan_can_atlas_2018	TCGA-MV-A51V-01	Bladder Cancer	0
blca_tcga_pan_can_atlas_2018	TCGA-PQ-A6FI-01	Bladder Cancer	19.3952
blca_tcga_pan_can_atlas_2018	TCGA-PQ-A6FN-01	Bladder Cancer	120.313
blca_tcga_pan_can_atlas_2018	TCGA-R3-A69X-01	Bladder Cancer	144.666
blca_tcga_pan_can_atlas_2018	TCGA-S5-A6DX-01	Bladder Cancer	70.0389
blca_tcga_pan_can_atlas_2018	TCGA-S5-AA26-01	Bladder Cancer	14.3984
blca_tcga_pan_can_atlas_2018	TCGA-SY-A9G0-01	Bladder Cancer	104.359
blca_tcga_pan_can_atlas_2018	TCGA-SY-A9G5-01	Bladder Cancer	83.5465
blca_tcga_pan_can_atlas_2018	TCGA-UY-A78K-01	Bladder Cancer	136.513
blca_tcga_pan_can_atlas_2018	TCGA-UY-A78L-01	Bladder Cancer	25.0731
blca_tcga_pan_can_atlas_2018	TCGA-UY-A78M-01	Bladder Cancer	5.2406
blca_tcga_pan_can_atlas_2018	TCGA-UY-A78N-01	Bladder Cancer	28.3717
blca_tcga_pan_can_atlas_2018	TCGA-UY-A78O-01	Bladder Cancer	47.0453
blca_tcga_pan_can_atlas_2018	TCGA-UY-A78P-01	Bladder Cancer	505.807
blca_tcga_pan_can_atlas_2018	TCGA-UY-A8OB-01	Bladder Cancer	14.8814
blca_tcga_pan_can_atlas_2018	TCGA-UY-A8OC-01	Bladder Cancer	125.071
blca_tcga_pan_can_atlas_2018	TCGA-UY-A8OD-01	Bladder Cancer	42.5663
blca_tcga_pan_can_atlas_2018	TCGA-UY-A9PA-01	Bladder Cancer	79.4335
blca_tcga_pan_can_atlas_2018	TCGA-UY-A9PB-01	Bladder Cancer	96.432
blca_tcga_pan_can_atlas_2018	TCGA-UY-A9PD-01	Bladder Cancer	7.5131
blca_tcga_pan_can_atlas_2018	TCGA-UY-A9PE-01	Bladder Cancer	18.0668
blca_tcga_pan_can_atlas_2018	TCGA-UY-A9PF-01	Bladder Cancer	10.9091
blca_tcga_pan_can_atlas_2018	TCGA-UY-A9PH-01	Bladder Cancer	149.467
blca_tcga_pan_can_atlas_2018	TCGA-XF-A8HB-01	Bladder Cancer	14.7678
blca_tcga_pan_can_atlas_2018	TCGA-XF-A8HC-01	Bladder Cancer	2.3693
blca_tcga_pan_can_atlas_2018	TCGA-XF-A8HD-01	Bladder Cancer	28.0817
blca_tcga_pan_can_atlas_2018	TCGA-XF-A8HE-01	Bladder Cancer	13.0451
blca_tcga_pan_can_atlas_2018	TCGA-XF-A8HF-01	Bladder Cancer	68.0658
blca_tcga_pan_can_atlas_2018	TCGA-XF-A8HG-01	Bladder Cancer	1.8385
blca_tcga_pan_can_atlas_2018	TCGA-XF-A8HH-01	Bladder Cancer	12.0137
blca_tcga_pan_can_atlas_2018	TCGA-XF-A8HI-01	Bladder Cancer	24.3427
blca_tcga_pan_can_atlas_2018	TCGA-XF-A9SH-01	Bladder Cancer	22.9991
blca_tcga_pan_can_atlas_2018	TCGA-XF-A9SI-01	Bladder Cancer	191.313
blca_tcga_pan_can_atlas_2018	TCGA-XF-A9SJ-01	Bladder Cancer	88.3264
blca_tcga_pan_can_atlas_2018	TCGA-XF-A9SK-01	Bladder Cancer	73.7302
blca_tcga_pan_can_atlas_2018	TCGA-XF-A9SL-01	Bladder Cancer	276.449
blca_tcga_pan_can_atlas_2018	TCGA-XF-A9SM-01	Bladder Cancer	261.696
blca_tcga_pan_can_atlas_2018	TCGA-XF-A9SP-01	Bladder Cancer	212.545
blca_tcga_pan_can_atlas_2018	TCGA-XF-A9ST-01	Bladder Cancer	3.7579
blca_tcga_pan_can_atlas_2018	TCGA-XF-A9SU-01	Bladder Cancer	139.172
blca_tcga_pan_can_atlas_2018	TCGA-XF-A9SV-01	Bladder Cancer	15.1947
blca_tcga_pan_can_atlas_2018	TCGA-XF-A9SW-01	Bladder Cancer	132.918
blca_tcga_pan_can_atlas_2018	TCGA-XF-A9SX-01	Bladder Cancer	115.123
blca_tcga_pan_can_atlas_2018	TCGA-XF-A9SY-01	Bladder Cancer	177.487
blca_tcga_pan_can_atlas_2018	TCGA-XF-A9SZ-01	Bladder Cancer	13.0756
blca_tcga_pan_can_atlas_2018	TCGA-XF-A9T0-01	Bladder Cancer	57.9171
blca_tcga_pan_can_atlas_2018	TCGA-XF-A9T2-01	Bladder Cancer	18.8501
blca_tcga_pan_can_atlas_2018	TCGA-XF-A9T3-01	Bladder Cancer	103.924
blca_tcga_pan_can_atlas_2018	TCGA-XF-A9T4-01	Bladder Cancer	154.064
blca_tcga_pan_can_atlas_2018	TCGA-XF-A9T5-01	Bladder Cancer	818.258
blca_tcga_pan_can_atlas_2018	TCGA-XF-A9T6-01	Bladder Cancer	81.8025
blca_tcga_pan_can_atlas_2018	TCGA-XF-A9T8-01	Bladder Cancer	109.058
blca_tcga_pan_can_atlas_2018	TCGA-XF-AAME-01	Bladder Cancer	295.673
blca_tcga_pan_can_atlas_2018	TCGA-XF-AAMG-01	Bladder Cancer	12.2406
blca_tcga_pan_can_atlas_2018	TCGA-XF-AAMH-01	Bladder Cancer	37.6569
blca_tcga_pan_can_atlas_2018	TCGA-XF-AAMJ-01	Bladder Cancer	26.0681
blca_tcga_pan_can_atlas_2018	TCGA-XF-AAML-01	Bladder Cancer	28.2663
blca_tcga_pan_can_atlas_2018	TCGA-XF-AAMQ-01	Bladder Cancer	103.68
blca_tcga_pan_can_atlas_2018	TCGA-XF-AAMR-01	Bladder Cancer	124.434
blca_tcga_pan_can_atlas_2018	TCGA-XF-AAMT-01	Bladder Cancer	100.042
blca_tcga_pan_can_atlas_2018	TCGA-XF-AAMW-01	Bladder Cancer	237.694
blca_tcga_pan_can_atlas_2018	TCGA-XF-AAMX-01	Bladder Cancer	3.7037
blca_tcga_pan_can_atlas_2018	TCGA-XF-AAMY-01	Bladder Cancer	43.2262
blca_tcga_pan_can_atlas_2018	TCGA-XF-AAMZ-01	Bladder Cancer	32.2307
blca_tcga_pan_can_atlas_2018	TCGA-XF-AAN0-01	Bladder Cancer	30.7859
blca_tcga_pan_can_atlas_2018	TCGA-XF-AAN1-01	Bladder Cancer	70.6371
blca_tcga_pan_can_atlas_2018	TCGA-XF-AAN2-01	Bladder Cancer	21.5166
blca_tcga_pan_can_atlas_2018	TCGA-XF-AAN3-01	Bladder Cancer	200.238
blca_tcga_pan_can_atlas_2018	TCGA-XF-AAN4-01	Bladder Cancer	321.625
blca_tcga_pan_can_atlas_2018	TCGA-XF-AAN5-01	Bladder Cancer	101.23
blca_tcga_pan_can_atlas_2018	TCGA-XF-AAN7-01	Bladder Cancer	487.743
blca_tcga_pan_can_atlas_2018	TCGA-XF-AAN8-01	Bladder Cancer	426.401
blca_tcga_pan_can_atlas_2018	TCGA-YC-A89H-01	Bladder Cancer	129.326
blca_tcga_pan_can_atlas_2018	TCGA-YC-A8S6-01	Bladder Cancer	231.836
blca_tcga_pan_can_atlas_2018	TCGA-YC-A9TC-01	Bladder Cancer	53.5418
blca_tcga_pan_can_atlas_2018	TCGA-YF-AA3L-01	Bladder Cancer	81.4315
blca_tcga_pan_can_atlas_2018	TCGA-YF-AA3M-01	Bladder Cancer	33.9107
blca_tcga_pan_can_atlas_2018	TCGA-ZF-A9R0-01	Bladder Cancer	18.9366
blca_tcga_pan_can_atlas_2018	TCGA-ZF-A9R1-01	Bladder Cancer	36.4066
blca_tcga_pan_can_atlas_2018	TCGA-ZF-A9R2-01	Bladder Cancer	8.7731
blca_tcga_pan_can_atlas_2018	TCGA-ZF-A9R3-01	Bladder Cancer	117.415
blca_tcga_pan_can_atlas_2018	TCGA-ZF-A9R4-01	Bladder Cancer	31.9194
blca_tcga_pan_can_atlas_2018	TCGA-ZF-A9R5-01	Bladder Cancer	28.5714
blca_tcga_pan_can_atlas_2018	TCGA-ZF-A9R7-01	Bladder Cancer	95.5266
blca_tcga_pan_can_atlas_2018	TCGA-ZF-A9R9-01	Bladder Cancer	24.5399
blca_tcga_pan_can_atlas_2018	TCGA-ZF-A9RC-01	Bladder Cancer	12.0846
blca_tcga_pan_can_atlas_2018	TCGA-ZF-A9RD-01	Bladder Cancer	101.877
blca_tcga_pan_can_atlas_2018	TCGA-ZF-A9RE-01	Bladder Cancer	6.9259
blca_tcga_pan_can_atlas_2018	TCGA-ZF-A9RF-01	Bladder Cancer	62.4187
blca_tcga_pan_can_atlas_2018	TCGA-ZF-A9RL-01	Bladder Cancer	2.0235
blca_tcga_pan_can_atlas_2018	TCGA-ZF-A9RM-01	Bladder Cancer	1.9395
blca_tcga_pan_can_atlas_2018	TCGA-ZF-A9RN-01	Bladder Cancer	25.9241
blca_tcga_pan_can_atlas_2018	TCGA-ZF-AA4N-01	Bladder Cancer	116.265
blca_tcga_pan_can_atlas_2018	TCGA-ZF-AA4R-01	Bladder Cancer	5.8173
blca_tcga_pan_can_atlas_2018	TCGA-ZF-AA4T-01	Bladder Cancer	23.3236
blca_tcga_pan_can_atlas_2018	TCGA-ZF-AA4U-01	Bladder Cancer	29.5827
blca_tcga_pan_can_atlas_2018	TCGA-ZF-AA4V-01	Bladder Cancer	17.5311
blca_tcga_pan_can_atlas_2018	TCGA-ZF-AA4W-01	Bladder Cancer	4.3278
blca_tcga_pan_can_atlas_2018	TCGA-ZF-AA4X-01	Bladder Cancer	38.8194
blca_tcga_pan_can_atlas_2018	TCGA-ZF-AA51-01	Bladder Cancer	63.3007
blca_tcga_pan_can_atlas_2018	TCGA-ZF-AA52-01	Bladder Cancer	177.267
blca_tcga_pan_can_atlas_2018	TCGA-ZF-AA53-01	Bladder Cancer	307.163
blca_tcga_pan_can_atlas_2018	TCGA-ZF-AA54-01	Bladder Cancer	286.437
blca_tcga_pan_can_atlas_2018	TCGA-ZF-AA56-01	Bladder Cancer	86.4579
blca_tcga_pan_can_atlas_2018	TCGA-ZF-AA58-01	Bladder Cancer	129.427
blca_tcga_pan_can_atlas_2018	TCGA-ZF-AA5H-01	Bladder Cancer	21.675
blca_tcga_pan_can_atlas_2018	TCGA-ZF-AA5N-01	Bladder Cancer	2.454
blca_tcga_pan_can_atlas_2018	TCGA-ZF-AA5P-01	Bladder Cancer	45.025
brca_tcga_pan_can_atlas_2018	TCGA-3C-AAAU-01	Breast Cancer	6.5485
brca_tcga_pan_can_atlas_2018	TCGA-3C-AALI-01	Breast Cancer	39.6955
brca_tcga_pan_can_atlas_2018	TCGA-3C-AALJ-01	Breast Cancer	60.7434
brca_tcga_pan_can_atlas_2018	TCGA-3C-AALK-01	Breast Cancer	50.4758
brca_tcga_pan_can_atlas_2018	TCGA-4H-AAAK-01	Breast Cancer	36.1702
brca_tcga_pan_can_atlas_2018	TCGA-5L-AAT0-01	Breast Cancer	39.8885
brca_tcga_pan_can_atlas_2018	TCGA-5T-A9QA-01	Breast Cancer	7.3222
brca_tcga_pan_can_atlas_2018	TCGA-A1-A0SB-01	Breast Cancer	88.7487
brca_tcga_pan_can_atlas_2018	TCGA-A1-A0SD-01	Breast Cancer	31.0975
brca_tcga_pan_can_atlas_2018	TCGA-A1-A0SE-01	Breast Cancer	45.0843
brca_tcga_pan_can_atlas_2018	TCGA-A1-A0SF-01	Breast Cancer	79.2547
brca_tcga_pan_can_atlas_2018	TCGA-A1-A0SG-01	Breast Cancer	16.9202
brca_tcga_pan_can_atlas_2018	TCGA-A1-A0SH-01	Breast Cancer	20.5857
brca_tcga_pan_can_atlas_2018	TCGA-A1-A0SI-01	Breast Cancer	17.0689
brca_tcga_pan_can_atlas_2018	TCGA-A1-A0SJ-01	Breast Cancer	129.493
brca_tcga_pan_can_atlas_2018	TCGA-A1-A0SK-01	Breast Cancer	28.3643
brca_tcga_pan_can_atlas_2018	TCGA-A1-A0SM-01	Breast Cancer	6.9444
brca_tcga_pan_can_atlas_2018	TCGA-A1-A0SN-01	Breast Cancer	15.0738
brca_tcga_pan_can_atlas_2018	TCGA-A1-A0SO-01	Breast Cancer	880.811
brca_tcga_pan_can_atlas_2018	TCGA-A1-A0SP-01	Breast Cancer	134.258
brca_tcga_pan_can_atlas_2018	TCGA-A1-A0SQ-01	Breast Cancer	10.8926
brca_tcga_pan_can_atlas_2018	TCGA-A2-A04N-01	Breast Cancer	12.6783
brca_tcga_pan_can_atlas_2018	TCGA-A2-A04P-01	Breast Cancer	225.104
brca_tcga_pan_can_atlas_2018	TCGA-A2-A04Q-01	Breast Cancer	770.15
brca_tcga_pan_can_atlas_2018	TCGA-A2-A04R-01	Breast Cancer	16.2999
brca_tcga_pan_can_atlas_2018	TCGA-A2-A04T-01	Breast Cancer	702.078
brca_tcga_pan_can_atlas_2018	TCGA-A2-A04U-01	Breast Cancer	2056.37
brca_tcga_pan_can_atlas_2018	TCGA-A2-A04V-01	Breast Cancer	44.0008
brca_tcga_pan_can_atlas_2018	TCGA-A2-A04W-01	Breast Cancer	4.3226
brca_tcga_pan_can_atlas_2018	TCGA-A2-A04X-01	Breast Cancer	27.7552
brca_tcga_pan_can_atlas_2018	TCGA-A2-A04Y-01	Breast Cancer	83.3055
brca_tcga_pan_can_atlas_2018	TCGA-A2-A0CK-01	Breast Cancer	268.283
brca_tcga_pan_can_atlas_2018	TCGA-A2-A0CL-01	Breast Cancer	157.524
brca_tcga_pan_can_atlas_2018	TCGA-A2-A0CM-01	Breast Cancer	21.23
brca_tcga_pan_can_atlas_2018	TCGA-A2-A0CO-01	Breast Cancer	202.193
brca_tcga_pan_can_atlas_2018	TCGA-A2-A0CP-01	Breast Cancer	109.92
brca_tcga_pan_can_atlas_2018	TCGA-A2-A0CQ-01	Breast Cancer	11.791
brca_tcga_pan_can_atlas_2018	TCGA-A2-A0CR-01	Breast Cancer	335.748
brca_tcga_pan_can_atlas_2018	TCGA-A2-A0CS-01	Breast Cancer	298.108
brca_tcga_pan_can_atlas_2018	TCGA-A2-A0CT-01	Breast Cancer	5.4348
brca_tcga_pan_can_atlas_2018	TCGA-A2-A0CU-01	Breast Cancer	43.5281
brca_tcga_pan_can_atlas_2018	TCGA-A2-A0CV-01	Breast Cancer	62.7495
brca_tcga_pan_can_atlas_2018	TCGA-A2-A0CW-01	Breast Cancer	3.7362
brca_tcga_pan_can_atlas_2018	TCGA-A2-A0CX-01	Breast Cancer	5.6503
brca_tcga_pan_can_atlas_2018	TCGA-A2-A0CZ-01	Breast Cancer	155.714
brca_tcga_pan_can_atlas_2018	TCGA-A2-A0D0-01	Breast Cancer	478.171
brca_tcga_pan_can_atlas_2018	TCGA-A2-A0D1-01	Breast Cancer	0.4709
brca_tcga_pan_can_atlas_2018	TCGA-A2-A0D2-01	Breast Cancer	578.451
brca_tcga_pan_can_atlas_2018	TCGA-A2-A0D3-01	Breast Cancer	8.0606
brca_tcga_pan_can_atlas_2018	TCGA-A2-A0D4-01	Breast Cancer	91.0565
brca_tcga_pan_can_atlas_2018	TCGA-A2-A0EM-01	Breast Cancer	24.858
brca_tcga_pan_can_atlas_2018	TCGA-A2-A0EN-01	Breast Cancer	231.17
brca_tcga_pan_can_atlas_2018	TCGA-A2-A0EO-01	Breast Cancer	40.5308
brca_tcga_pan_can_atlas_2018	TCGA-A2-A0EP-01	Breast Cancer	401.329
brca_tcga_pan_can_atlas_2018	TCGA-A2-A0EQ-01	Breast Cancer	53.886
brca_tcga_pan_can_atlas_2018	TCGA-A2-A0ER-01	Breast Cancer	9.9448
brca_tcga_pan_can_atlas_2018	TCGA-A2-A0ES-01	Breast Cancer	175.722
brca_tcga_pan_can_atlas_2018	TCGA-A2-A0ET-01	Breast Cancer	41.7118
brca_tcga_pan_can_atlas_2018	TCGA-A2-A0EU-01	Breast Cancer	11.5226
brca_tcga_pan_can_atlas_2018	TCGA-A2-A0EV-01	Breast Cancer	42.1053
brca_tcga_pan_can_atlas_2018	TCGA-A2-A0EW-01	Breast Cancer	350.337
brca_tcga_pan_can_atlas_2018	TCGA-A2-A0EX-01	Breast Cancer	45.0963
brca_tcga_pan_can_atlas_2018	TCGA-A2-A0EY-01	Breast Cancer	72.082
brca_tcga_pan_can_atlas_2018	TCGA-A2-A0ST-01	Breast Cancer	1650.73
brca_tcga_pan_can_atlas_2018	TCGA-A2-A0SU-01	Breast Cancer	91.2613
brca_tcga_pan_can_atlas_2018	TCGA-A2-A0SV-01	Breast Cancer	10.1271
brca_tcga_pan_can_atlas_2018	TCGA-A2-A0SW-01	Breast Cancer	25.4462
brca_tcga_pan_can_atlas_2018	TCGA-A2-A0SX-01	Breast Cancer	55.8767
brca_tcga_pan_can_atlas_2018	TCGA-A2-A0SY-01	Breast Cancer	135.192
brca_tcga_pan_can_atlas_2018	TCGA-A2-A0T0-01	Breast Cancer	317.49
brca_tcga_pan_can_atlas_2018	TCGA-A2-A0T1-01	Breast Cancer	47.5662
brca_tcga_pan_can_atlas_2018	TCGA-A2-A0T2-01	Breast Cancer	251.895
brca_tcga_pan_can_atlas_2018	TCGA-A2-A0T3-01	Breast Cancer	28.7522
brca_tcga_pan_can_atlas_2018	TCGA-A2-A0T4-01	Breast Cancer	264.031
brca_tcga_pan_can_atlas_2018	TCGA-A2-A0T5-01	Breast Cancer	13.8598
brca_tcga_pan_can_atlas_2018	TCGA-A2-A0T6-01	Breast Cancer	205.865
brca_tcga_pan_can_atlas_2018	TCGA-A2-A0T7-01	Breast Cancer	111.215
brca_tcga_pan_can_atlas_2018	TCGA-A2-A0YC-01	Breast Cancer	64.3508
brca_tcga_pan_can_atlas_2018	TCGA-A2-A0YD-01	Breast Cancer	57.3315
brca_tcga_pan_can_atlas_2018	TCGA-A2-A0YE-01	Breast Cancer	1175.86
brca_tcga_pan_can_atlas_2018	TCGA-A2-A0YF-01	Breast Cancer	51.2752
brca_tcga_pan_can_atlas_2018	TCGA-A2-A0YG-01	Breast Cancer	7.5472
brca_tcga_pan_can_atlas_2018	TCGA-A2-A0YH-01	Breast Cancer	8.1596
brca_tcga_pan_can_atlas_2018	TCGA-A2-A0YI-01	Breast Cancer	68.2767
brca_tcga_pan_can_atlas_2018	TCGA-A2-A0YJ-01	Breast Cancer	404.801
brca_tcga_pan_can_atlas_2018	TCGA-A2-A0YK-01	Breast Cancer	317.868
brca_tcga_pan_can_atlas_2018	TCGA-A2-A0YL-01	Breast Cancer	160.167
brca_tcga_pan_can_atlas_2018	TCGA-A2-A0YM-01	Breast Cancer	497.701
brca_tcga_pan_can_atlas_2018	TCGA-A2-A0YT-01	Breast Cancer	17.5308
brca_tcga_pan_can_atlas_2018	TCGA-A2-A1FV-01	Breast Cancer	65.4341
brca_tcga_pan_can_atlas_2018	TCGA-A2-A1FW-01	Breast Cancer	58.1559
brca_tcga_pan_can_atlas_2018	TCGA-A2-A1FX-01	Breast Cancer	11.6444
brca_tcga_pan_can_atlas_2018	TCGA-A2-A1FZ-01	Breast Cancer	141.911
brca_tcga_pan_can_atlas_2018	TCGA-A2-A1G0-01	Breast Cancer	118.014
brca_tcga_pan_can_atlas_2018	TCGA-A2-A1G1-01	Breast Cancer	18.9678
brca_tcga_pan_can_atlas_2018	TCGA-A2-A1G4-01	Breast Cancer	33.162
brca_tcga_pan_can_atlas_2018	TCGA-A2-A1G6-01	Breast Cancer	263.509
brca_tcga_pan_can_atlas_2018	TCGA-A2-A259-01	Breast Cancer	106.38
brca_tcga_pan_can_atlas_2018	TCGA-A2-A25A-01	Breast Cancer	130.435
brca_tcga_pan_can_atlas_2018	TCGA-A2-A25B-01	Breast Cancer	5.1682
brca_tcga_pan_can_atlas_2018	TCGA-A2-A25C-01	Breast Cancer	20.7322
brca_tcga_pan_can_atlas_2018	TCGA-A2-A25D-01	Breast Cancer	85.3008
brca_tcga_pan_can_atlas_2018	TCGA-A2-A25E-01	Breast Cancer	27.673
brca_tcga_pan_can_atlas_2018	TCGA-A2-A25F-01	Breast Cancer	271.697
brca_tcga_pan_can_atlas_2018	TCGA-A2-A3KC-01	Breast Cancer	57.5182
brca_tcga_pan_can_atlas_2018	TCGA-A2-A3KD-01	Breast Cancer	20.4569
brca_tcga_pan_can_atlas_2018	TCGA-A2-A3XS-01	Breast Cancer	163.493
brca_tcga_pan_can_atlas_2018	TCGA-A2-A3XT-01	Breast Cancer	96.9323
brca_tcga_pan_can_atlas_2018	TCGA-A2-A3XU-01	Breast Cancer	247.18
brca_tcga_pan_can_atlas_2018	TCGA-A2-A3XV-01	Breast Cancer	27.957
brca_tcga_pan_can_atlas_2018	TCGA-A2-A3XW-01	Breast Cancer	368.179
brca_tcga_pan_can_atlas_2018	TCGA-A2-A3XX-01	Breast Cancer	410.248
brca_tcga_pan_can_atlas_2018	TCGA-A2-A3XY-01	Breast Cancer	299.077
brca_tcga_pan_can_atlas_2018	TCGA-A2-A3XZ-01	Breast Cancer	177.464
brca_tcga_pan_can_atlas_2018	TCGA-A2-A3Y0-01	Breast Cancer	50.8948
brca_tcga_pan_can_atlas_2018	TCGA-A2-A4RW-01	Breast Cancer	39.3462
brca_tcga_pan_can_atlas_2018	TCGA-A2-A4RX-01	Breast Cancer	166.352
brca_tcga_pan_can_atlas_2018	TCGA-A2-A4RY-01	Breast Cancer	321.358
brca_tcga_pan_can_atlas_2018	TCGA-A2-A4S0-01	Breast Cancer	8.3475
brca_tcga_pan_can_atlas_2018	TCGA-A2-A4S1-01	Breast Cancer	131.03
brca_tcga_pan_can_atlas_2018	TCGA-A2-A4S2-01	Breast Cancer	51.705
brca_tcga_pan_can_atlas_2018	TCGA-A2-A4S3-01	Breast Cancer	20.979
brca_tcga_pan_can_atlas_2018	TCGA-A7-A0CD-01	Breast Cancer	41.5939
brca_tcga_pan_can_atlas_2018	TCGA-A7-A0CE-01	Breast Cancer	89.8381
brca_tcga_pan_can_atlas_2018	TCGA-A7-A0CG-01	Breast Cancer	239.404
brca_tcga_pan_can_atlas_2018	TCGA-A7-A0CH-01	Breast Cancer	5.6697
brca_tcga_pan_can_atlas_2018	TCGA-A7-A0CJ-01	Breast Cancer	9.4349
brca_tcga_pan_can_atlas_2018	TCGA-A7-A0D9-01	Breast Cancer	59.2837
brca_tcga_pan_can_atlas_2018	TCGA-A7-A0DA-01	Breast Cancer	132.865
brca_tcga_pan_can_atlas_2018	TCGA-A7-A0DB-01	Breast Cancer	223.393
brca_tcga_pan_can_atlas_2018	TCGA-A7-A0DC-01	Breast Cancer	2.137
brca_tcga_pan_can_atlas_2018	TCGA-A7-A13D-01	Breast Cancer	2.8435
brca_tcga_pan_can_atlas_2018	TCGA-A7-A13E-01	Breast Cancer	12.3839
brca_tcga_pan_can_atlas_2018	TCGA-A7-A13F-01	Breast Cancer	5.2209
brca_tcga_pan_can_atlas_2018	TCGA-A7-A13G-01	Breast Cancer	20.717
brca_tcga_pan_can_atlas_2018	TCGA-A7-A13H-01	Breast Cancer	48.237
brca_tcga_pan_can_atlas_2018	TCGA-A7-A26E-01	Breast Cancer	15.6623
brca_tcga_pan_can_atlas_2018	TCGA-A7-A26F-01	Breast Cancer	31.0078
brca_tcga_pan_can_atlas_2018	TCGA-A7-A26G-01	Breast Cancer	954.176
brca_tcga_pan_can_atlas_2018	TCGA-A7-A26H-01	Breast Cancer	35.248
brca_tcga_pan_can_atlas_2018	TCGA-A7-A26I-01	Breast Cancer	8.0221
brca_tcga_pan_can_atlas_2018	TCGA-A7-A26J-01	Breast Cancer	12.3848
brca_tcga_pan_can_atlas_2018	TCGA-A7-A2KD-01	Breast Cancer	23.487
brca_tcga_pan_can_atlas_2018	TCGA-A7-A3IY-01	Breast Cancer	70.5586
brca_tcga_pan_can_atlas_2018	TCGA-A7-A3IZ-01	Breast Cancer	1.692
brca_tcga_pan_can_atlas_2018	TCGA-A7-A3J0-01	Breast Cancer	8.5205
brca_tcga_pan_can_atlas_2018	TCGA-A7-A3J1-01	Breast Cancer	67.9581
brca_tcga_pan_can_atlas_2018	TCGA-A7-A3RF-01	Breast Cancer	7.1435
brca_tcga_pan_can_atlas_2018	TCGA-A7-A425-01	Breast Cancer	274.13
brca_tcga_pan_can_atlas_2018	TCGA-A7-A426-01	Breast Cancer	234.332
brca_tcga_pan_can_atlas_2018	TCGA-A7-A4SA-01	Breast Cancer	71.7142
brca_tcga_pan_can_atlas_2018	TCGA-A7-A4SB-01	Breast Cancer	22.3741
brca_tcga_pan_can_atlas_2018	TCGA-A7-A4SC-01	Breast Cancer	63.968
brca_tcga_pan_can_atlas_2018	TCGA-A7-A4SD-01	Breast Cancer	10.9453
brca_tcga_pan_can_atlas_2018	TCGA-A7-A4SE-01	Breast Cancer	48.0988
brca_tcga_pan_can_atlas_2018	TCGA-A7-A4SF-01	Breast Cancer	17.2836
brca_tcga_pan_can_atlas_2018	TCGA-A7-A56D-01	Breast Cancer	9.3458
brca_tcga_pan_can_atlas_2018	TCGA-A7-A5ZV-01	Breast Cancer	3810.52
brca_tcga_pan_can_atlas_2018	TCGA-A7-A5ZW-01	Breast Cancer	196.538
brca_tcga_pan_can_atlas_2018	TCGA-A7-A5ZX-01	Breast Cancer	222.609
brca_tcga_pan_can_atlas_2018	TCGA-A7-A6VV-01	Breast Cancer	54.1499
brca_tcga_pan_can_atlas_2018	TCGA-A7-A6VW-01	Breast Cancer	19.3934
brca_tcga_pan_can_atlas_2018	TCGA-A7-A6VX-01	Breast Cancer	12.4411
brca_tcga_pan_can_atlas_2018	TCGA-A7-A6VY-01	Breast Cancer	81.2868
brca_tcga_pan_can_atlas_2018	TCGA-A8-A06N-01	Breast Cancer	2.983
brca_tcga_pan_can_atlas_2018	TCGA-A8-A06O-01	Breast Cancer	76.4851
brca_tcga_pan_can_atlas_2018	TCGA-A8-A06P-01	Breast Cancer	55.5188
brca_tcga_pan_can_atlas_2018	TCGA-A8-A06Q-01	Breast Cancer	2.2045
brca_tcga_pan_can_atlas_2018	TCGA-A8-A06R-01	Breast Cancer	12.6502
brca_tcga_pan_can_atlas_2018	TCGA-A8-A06T-01	Breast Cancer	13.351
brca_tcga_pan_can_atlas_2018	TCGA-A8-A06U-01	Breast Cancer	25.282
brca_tcga_pan_can_atlas_2018	TCGA-A8-A06X-01	Breast Cancer	9.9354
brca_tcga_pan_can_atlas_2018	TCGA-A8-A06Y-01	Breast Cancer	1.6565
brca_tcga_pan_can_atlas_2018	TCGA-A8-A06Z-01	Breast Cancer	6.3327
brca_tcga_pan_can_atlas_2018	TCGA-A8-A075-01	Breast Cancer	36.5722
brca_tcga_pan_can_atlas_2018	TCGA-A8-A076-01	Breast Cancer	10.1675
brca_tcga_pan_can_atlas_2018	TCGA-A8-A079-01	Breast Cancer	8.8098
brca_tcga_pan_can_atlas_2018	TCGA-A8-A07B-01	Breast Cancer	0.8453
brca_tcga_pan_can_atlas_2018	TCGA-A8-A07C-01	Breast Cancer	1805.05
brca_tcga_pan_can_atlas_2018	TCGA-A8-A07E-01	Breast Cancer	61.8911
brca_tcga_pan_can_atlas_2018	TCGA-A8-A07F-01	Breast Cancer	8.8349
brca_tcga_pan_can_atlas_2018	TCGA-A8-A07G-01	Breast Cancer	24.3819
brca_tcga_pan_can_atlas_2018	TCGA-A8-A07I-01	Breast Cancer	22.4893
brca_tcga_pan_can_atlas_2018	TCGA-A8-A07J-01	Breast Cancer	201.495
brca_tcga_pan_can_atlas_2018	TCGA-A8-A07L-01	Breast Cancer	1.0281
brca_tcga_pan_can_atlas_2018	TCGA-A8-A07O-01	Breast Cancer	63.6962
brca_tcga_pan_can_atlas_2018	TCGA-A8-A07P-01	Breast Cancer	14.1672
brca_tcga_pan_can_atlas_2018	TCGA-A8-A07R-01	Breast Cancer	342.737
brca_tcga_pan_can_atlas_2018	TCGA-A8-A07S-01	Breast Cancer	11.7145
brca_tcga_pan_can_atlas_2018	TCGA-A8-A07U-01	Breast Cancer	73.5863
brca_tcga_pan_can_atlas_2018	TCGA-A8-A07W-01	Breast Cancer	20.974
brca_tcga_pan_can_atlas_2018	TCGA-A8-A07Z-01	Breast Cancer	13.2654
brca_tcga_pan_can_atlas_2018	TCGA-A8-A081-01	Breast Cancer	20.2861
brca_tcga_pan_can_atlas_2018	TCGA-A8-A082-01	Breast Cancer	6.4
brca_tcga_pan_can_atlas_2018	TCGA-A8-A083-01	Breast Cancer	4.1558
brca_tcga_pan_can_atlas_2018	TCGA-A8-A085-01	Breast Cancer	1.9345
brca_tcga_pan_can_atlas_2018	TCGA-A8-A086-01	Breast Cancer	10.9384
brca_tcga_pan_can_atlas_2018	TCGA-A8-A08A-01	Breast Cancer	22.4325
brca_tcga_pan_can_atlas_2018	TCGA-A8-A08B-01	Breast Cancer	1.7668
brca_tcga_pan_can_atlas_2018	TCGA-A8-A08C-01	Breast Cancer	10.8364
brca_tcga_pan_can_atlas_2018	TCGA-A8-A08G-01	Breast Cancer	15.0889
brca_tcga_pan_can_atlas_2018	TCGA-A8-A08H-01	Breast Cancer	119.39
brca_tcga_pan_can_atlas_2018	TCGA-A8-A08I-01	Breast Cancer	39.7064
brca_tcga_pan_can_atlas_2018	TCGA-A8-A08J-01	Breast Cancer	5.988
brca_tcga_pan_can_atlas_2018	TCGA-A8-A08L-01	Breast Cancer	15.2284
brca_tcga_pan_can_atlas_2018	TCGA-A8-A08O-01	Breast Cancer	57.8986
brca_tcga_pan_can_atlas_2018	TCGA-A8-A08P-01	Breast Cancer	20.9087
brca_tcga_pan_can_atlas_2018	TCGA-A8-A08R-01	Breast Cancer	253.366
brca_tcga_pan_can_atlas_2018	TCGA-A8-A08T-01	Breast Cancer	11.98
brca_tcga_pan_can_atlas_2018	TCGA-A8-A08X-01	Breast Cancer	22.2207
brca_tcga_pan_can_atlas_2018	TCGA-A8-A08Z-01	Breast Cancer	4.5692
brca_tcga_pan_can_atlas_2018	TCGA-A8-A090-01	Breast Cancer	16.5678
brca_tcga_pan_can_atlas_2018	TCGA-A8-A091-01	Breast Cancer	8.3231
brca_tcga_pan_can_atlas_2018	TCGA-A8-A092-01	Breast Cancer	8.5334
brca_tcga_pan_can_atlas_2018	TCGA-A8-A093-01	Breast Cancer	25.5236
brca_tcga_pan_can_atlas_2018	TCGA-A8-A094-01	Breast Cancer	43.0981
brca_tcga_pan_can_atlas_2018	TCGA-A8-A095-01	Breast Cancer	50.0183
brca_tcga_pan_can_atlas_2018	TCGA-A8-A096-01	Breast Cancer	36.7816
brca_tcga_pan_can_atlas_2018	TCGA-A8-A097-01	Breast Cancer	44.2861
brca_tcga_pan_can_atlas_2018	TCGA-A8-A099-01	Breast Cancer	9.8483
brca_tcga_pan_can_atlas_2018	TCGA-A8-A09A-01	Breast Cancer	31.2642
brca_tcga_pan_can_atlas_2018	TCGA-A8-A09B-01	Breast Cancer	29.954
brca_tcga_pan_can_atlas_2018	TCGA-A8-A09C-01	Breast Cancer	18.9167
brca_tcga_pan_can_atlas_2018	TCGA-A8-A09D-01	Breast Cancer	317.562
brca_tcga_pan_can_atlas_2018	TCGA-A8-A09G-01	Breast Cancer	42.8528
brca_tcga_pan_can_atlas_2018	TCGA-A8-A09I-01	Breast Cancer	10.6127
brca_tcga_pan_can_atlas_2018	TCGA-A8-A09M-01	Breast Cancer	6.7574
brca_tcga_pan_can_atlas_2018	TCGA-A8-A09N-01	Breast Cancer	14.8374
brca_tcga_pan_can_atlas_2018	TCGA-A8-A09Q-01	Breast Cancer	20.6084
brca_tcga_pan_can_atlas_2018	TCGA-A8-A09R-01	Breast Cancer	10.0756
brca_tcga_pan_can_atlas_2018	TCGA-A8-A09T-01	Breast Cancer	5.5031
brca_tcga_pan_can_atlas_2018	TCGA-A8-A09V-01	Breast Cancer	2.7495
brca_tcga_pan_can_atlas_2018	TCGA-A8-A09W-01	Breast Cancer	15.9346
brca_tcga_pan_can_atlas_2018	TCGA-A8-A09X-01	Breast Cancer	34.3579
brca_tcga_pan_can_atlas_2018	TCGA-A8-A09Z-01	Breast Cancer	2.1413
brca_tcga_pan_can_atlas_2018	TCGA-A8-A0A1-01	Breast Cancer	73.2932
brca_tcga_pan_can_atlas_2018	TCGA-A8-A0A2-01	Breast Cancer	15.9292
brca_tcga_pan_can_atlas_2018	TCGA-A8-A0A4-01	Breast Cancer	57.8876
brca_tcga_pan_can_atlas_2018	TCGA-A8-A0A6-01	Breast Cancer	80.3298
brca_tcga_pan_can_atlas_2018	TCGA-A8-A0A7-01	Breast Cancer	120.927
brca_tcga_pan_can_atlas_2018	TCGA-A8-A0A9-01	Breast Cancer	4.3937
brca_tcga_pan_can_atlas_2018	TCGA-A8-A0AB-01	Breast Cancer	9.022
brca_tcga_pan_can_atlas_2018	TCGA-A8-A0AD-01	Breast Cancer	8.7146
brca_tcga_pan_can_atlas_2018	TCGA-AC-A23C-01	Breast Cancer	40.6076
brca_tcga_pan_can_atlas_2018	TCGA-AC-A23E-01	Breast Cancer	10.7001
brca_tcga_pan_can_atlas_2018	TCGA-AC-A23G-01	Breast Cancer	75.5814
brca_tcga_pan_can_atlas_2018	TCGA-AC-A23H-01	Breast Cancer	12.1997
brca_tcga_pan_can_atlas_2018	TCGA-AC-A2B8-01	Breast Cancer	65.7596
brca_tcga_pan_can_atlas_2018	TCGA-AC-A2BK-01	Breast Cancer	477.454
brca_tcga_pan_can_atlas_2018	TCGA-AC-A2BM-01	Breast Cancer	14.1452
brca_tcga_pan_can_atlas_2018	TCGA-AC-A2FB-01	Breast Cancer	135.829
brca_tcga_pan_can_atlas_2018	TCGA-AC-A2FE-01	Breast Cancer	44.2485
brca_tcga_pan_can_atlas_2018	TCGA-AC-A2FF-01	Breast Cancer	407.407
brca_tcga_pan_can_atlas_2018	TCGA-AC-A2FG-01	Breast Cancer	237.886
brca_tcga_pan_can_atlas_2018	TCGA-AC-A2FK-01	Breast Cancer	684.749
brca_tcga_pan_can_atlas_2018	TCGA-AC-A2FM-01	Breast Cancer	55.1286
brca_tcga_pan_can_atlas_2018	TCGA-AC-A2FO-01	Breast Cancer	131.109
brca_tcga_pan_can_atlas_2018	TCGA-AC-A2QH-01	Breast Cancer	19.7857
brca_tcga_pan_can_atlas_2018	TCGA-AC-A2QI-01	Breast Cancer	17.1565
brca_tcga_pan_can_atlas_2018	TCGA-AC-A2QJ-01	Breast Cancer	99.8238
brca_tcga_pan_can_atlas_2018	TCGA-AC-A3BB-01	Breast Cancer	303.321
brca_tcga_pan_can_atlas_2018	TCGA-AC-A3EH-01	Breast Cancer	4.8376
brca_tcga_pan_can_atlas_2018	TCGA-AC-A3HN-01	Breast Cancer	110.871
brca_tcga_pan_can_atlas_2018	TCGA-AC-A3OD-01	Breast Cancer	146.629
brca_tcga_pan_can_atlas_2018	TCGA-AC-A3QP-01	Breast Cancer	148.643
brca_tcga_pan_can_atlas_2018	TCGA-AC-A3QQ-01	Breast Cancer	92.2693
brca_tcga_pan_can_atlas_2018	TCGA-AC-A3TM-01	Breast Cancer	93.0693
brca_tcga_pan_can_atlas_2018	TCGA-AC-A3TN-01	Breast Cancer	41.2448
brca_tcga_pan_can_atlas_2018	TCGA-AC-A3W5-01	Breast Cancer	43.1921
brca_tcga_pan_can_atlas_2018	TCGA-AC-A3W6-01	Breast Cancer	48.5559
brca_tcga_pan_can_atlas_2018	TCGA-AC-A3W7-01	Breast Cancer	79.7123
brca_tcga_pan_can_atlas_2018	TCGA-AC-A3YI-01	Breast Cancer	86.5322
brca_tcga_pan_can_atlas_2018	TCGA-AC-A3YJ-01	Breast Cancer	19.2054
brca_tcga_pan_can_atlas_2018	TCGA-AC-A4ZE-01	Breast Cancer	184.952
brca_tcga_pan_can_atlas_2018	TCGA-AC-A5EH-01	Breast Cancer	4.1237
brca_tcga_pan_can_atlas_2018	TCGA-AC-A5XS-01	Breast Cancer	166.772
brca_tcga_pan_can_atlas_2018	TCGA-AC-A5XU-01	Breast Cancer	17.8849
brca_tcga_pan_can_atlas_2018	TCGA-AC-A62V-01	Breast Cancer	203.848
brca_tcga_pan_can_atlas_2018	TCGA-AC-A62X-01	Breast Cancer	9750.81
brca_tcga_pan_can_atlas_2018	TCGA-AC-A62Y-01	Breast Cancer	139.267
brca_tcga_pan_can_atlas_2018	TCGA-AC-A6IV-01	Breast Cancer	657.453
brca_tcga_pan_can_atlas_2018	TCGA-AC-A6IW-01	Breast Cancer	398.813
brca_tcga_pan_can_atlas_2018	TCGA-AC-A6IX-01	Breast Cancer	597.575
brca_tcga_pan_can_atlas_2018	TCGA-AC-A6NO-01	Breast Cancer	48.6358
brca_tcga_pan_can_atlas_2018	TCGA-AC-A7VB-01	Breast Cancer	45.3614
brca_tcga_pan_can_atlas_2018	TCGA-AC-A7VC-01	Breast Cancer	29.346
brca_tcga_pan_can_atlas_2018	TCGA-AC-A8OP-01	Breast Cancer	35.2016
brca_tcga_pan_can_atlas_2018	TCGA-AC-A8OQ-01	Breast Cancer	647.706
brca_tcga_pan_can_atlas_2018	TCGA-AC-A8OR-01	Breast Cancer	7.9051
brca_tcga_pan_can_atlas_2018	TCGA-AC-A8OS-01	Breast Cancer	206.76
brca_tcga_pan_can_atlas_2018	TCGA-AN-A03X-01	Breast Cancer	12.7571
brca_tcga_pan_can_atlas_2018	TCGA-AN-A03Y-01	Breast Cancer	23.9371
brca_tcga_pan_can_atlas_2018	TCGA-AN-A041-01	Breast Cancer	6.3081
brca_tcga_pan_can_atlas_2018	TCGA-AN-A046-01	Breast Cancer	40.515
brca_tcga_pan_can_atlas_2018	TCGA-AN-A049-01	Breast Cancer	31.6375
brca_tcga_pan_can_atlas_2018	TCGA-AN-A04A-01	Breast Cancer	42.3669
brca_tcga_pan_can_atlas_2018	TCGA-AN-A04C-01	Breast Cancer	14.5416
brca_tcga_pan_can_atlas_2018	TCGA-AN-A04D-01	Breast Cancer	127.843
brca_tcga_pan_can_atlas_2018	TCGA-AN-A0AJ-01	Breast Cancer	15.8505
brca_tcga_pan_can_atlas_2018	TCGA-AN-A0AK-01	Breast Cancer	2.9387
brca_tcga_pan_can_atlas_2018	TCGA-AN-A0AL-01	Breast Cancer	369.968
brca_tcga_pan_can_atlas_2018	TCGA-AN-A0AM-01	Breast Cancer	9.763
brca_tcga_pan_can_atlas_2018	TCGA-AN-A0AR-01	Breast Cancer	586.061
brca_tcga_pan_can_atlas_2018	TCGA-AN-A0AS-01	Breast Cancer	3.6044
brca_tcga_pan_can_atlas_2018	TCGA-AN-A0AT-01	Breast Cancer	2122.23
brca_tcga_pan_can_atlas_2018	TCGA-AN-A0FD-01	Breast Cancer	14.111
brca_tcga_pan_can_atlas_2018	TCGA-AN-A0FF-01	Breast Cancer	44.1704
brca_tcga_pan_can_atlas_2018	TCGA-AN-A0FJ-01	Breast Cancer	77.431
brca_tcga_pan_can_atlas_2018	TCGA-AN-A0FK-01	Breast Cancer	5.2108
brca_tcga_pan_can_atlas_2018	TCGA-AN-A0FL-01	Breast Cancer	561.492
brca_tcga_pan_can_atlas_2018	TCGA-AN-A0FN-01	Breast Cancer	98.4481
brca_tcga_pan_can_atlas_2018	TCGA-AN-A0FS-01	Breast Cancer	94.4572
brca_tcga_pan_can_atlas_2018	TCGA-AN-A0FT-01	Breast Cancer	11.6245
brca_tcga_pan_can_atlas_2018	TCGA-AN-A0FV-01	Breast Cancer	5.3769
brca_tcga_pan_can_atlas_2018	TCGA-AN-A0FW-01	Breast Cancer	92.3269
brca_tcga_pan_can_atlas_2018	TCGA-AN-A0FX-01	Breast Cancer	1183.41
brca_tcga_pan_can_atlas_2018	TCGA-AN-A0FY-01	Breast Cancer	19.0502
brca_tcga_pan_can_atlas_2018	TCGA-AN-A0FZ-01	Breast Cancer	23.9024
brca_tcga_pan_can_atlas_2018	TCGA-AN-A0G0-01	Breast Cancer	6048.51
brca_tcga_pan_can_atlas_2018	TCGA-AN-A0XL-01	Breast Cancer	239.905
brca_tcga_pan_can_atlas_2018	TCGA-AN-A0XN-01	Breast Cancer	9.9626
brca_tcga_pan_can_atlas_2018	TCGA-AN-A0XO-01	Breast Cancer	24.1632
brca_tcga_pan_can_atlas_2018	TCGA-AN-A0XP-01	Breast Cancer	2.8939
brca_tcga_pan_can_atlas_2018	TCGA-AN-A0XR-01	Breast Cancer	20.2563
brca_tcga_pan_can_atlas_2018	TCGA-AN-A0XS-01	Breast Cancer	63.4249
brca_tcga_pan_can_atlas_2018	TCGA-AN-A0XT-01	Breast Cancer	10.7852
brca_tcga_pan_can_atlas_2018	TCGA-AN-A0XU-01	Breast Cancer	350.793
brca_tcga_pan_can_atlas_2018	TCGA-AN-A0XV-01	Breast Cancer	30.3347
brca_tcga_pan_can_atlas_2018	TCGA-AN-A0XW-01	Breast Cancer	24.5089
brca_tcga_pan_can_atlas_2018	TCGA-AO-A03L-01	Breast Cancer	27.1187
brca_tcga_pan_can_atlas_2018	TCGA-AO-A03M-01	Breast Cancer	81.5181
brca_tcga_pan_can_atlas_2018	TCGA-AO-A03N-01	Breast Cancer	0
brca_tcga_pan_can_atlas_2018	TCGA-AO-A03O-01	Breast Cancer	37.1179
brca_tcga_pan_can_atlas_2018	TCGA-AO-A03P-01	Breast Cancer	2.6713
brca_tcga_pan_can_atlas_2018	TCGA-AO-A03R-01	Breast Cancer	194.959
brca_tcga_pan_can_atlas_2018	TCGA-AO-A03T-01	Breast Cancer	106.955
brca_tcga_pan_can_atlas_2018	TCGA-AO-A03U-01	Breast Cancer	3160.21
brca_tcga_pan_can_atlas_2018	TCGA-AO-A03V-01	Breast Cancer	74.5098
brca_tcga_pan_can_atlas_2018	TCGA-AO-A0J2-01	Breast Cancer	18.5212
brca_tcga_pan_can_atlas_2018	TCGA-AO-A0J3-01	Breast Cancer	3.9754
brca_tcga_pan_can_atlas_2018	TCGA-AO-A0J4-01	Breast Cancer	1154.55
brca_tcga_pan_can_atlas_2018	TCGA-AO-A0J5-01	Breast Cancer	79.8991
brca_tcga_pan_can_atlas_2018	TCGA-AO-A0J6-01	Breast Cancer	3651.24
brca_tcga_pan_can_atlas_2018	TCGA-AO-A0J7-01	Breast Cancer	13.6054
brca_tcga_pan_can_atlas_2018	TCGA-AO-A0J8-01	Breast Cancer	122.503
brca_tcga_pan_can_atlas_2018	TCGA-AO-A0J9-01	Breast Cancer	402.116
brca_tcga_pan_can_atlas_2018	TCGA-AO-A0JA-01	Breast Cancer	28.5966
brca_tcga_pan_can_atlas_2018	TCGA-AO-A0JB-01	Breast Cancer	165.527
brca_tcga_pan_can_atlas_2018	TCGA-AO-A0JC-01	Breast Cancer	314.361
brca_tcga_pan_can_atlas_2018	TCGA-AO-A0JD-01	Breast Cancer	59.825
brca_tcga_pan_can_atlas_2018	TCGA-AO-A0JE-01	Breast Cancer	58.8235
brca_tcga_pan_can_atlas_2018	TCGA-AO-A0JF-01	Breast Cancer	142.583
brca_tcga_pan_can_atlas_2018	TCGA-AO-A0JG-01	Breast Cancer	44.6756
brca_tcga_pan_can_atlas_2018	TCGA-AO-A0JI-01	Breast Cancer	17.4176
brca_tcga_pan_can_atlas_2018	TCGA-AO-A0JJ-01	Breast Cancer	108.751
brca_tcga_pan_can_atlas_2018	TCGA-AO-A0JL-01	Breast Cancer	1358.97
brca_tcga_pan_can_atlas_2018	TCGA-AO-A0JM-01	Breast Cancer	14.1612
brca_tcga_pan_can_atlas_2018	TCGA-AO-A124-01	Breast Cancer	1840.38
brca_tcga_pan_can_atlas_2018	TCGA-AO-A125-01	Breast Cancer	1.8922
brca_tcga_pan_can_atlas_2018	TCGA-AO-A126-01	Breast Cancer	11.8413
brca_tcga_pan_can_atlas_2018	TCGA-AO-A128-01	Breast Cancer	20.3528
brca_tcga_pan_can_atlas_2018	TCGA-AO-A129-01	Breast Cancer	2506.95
brca_tcga_pan_can_atlas_2018	TCGA-AO-A12A-01	Breast Cancer	139.884
brca_tcga_pan_can_atlas_2018	TCGA-AO-A12B-01	Breast Cancer	3.8059
brca_tcga_pan_can_atlas_2018	TCGA-AO-A12D-01	Breast Cancer	12.9761
brca_tcga_pan_can_atlas_2018	TCGA-AO-A12E-01	Breast Cancer	416.393
brca_tcga_pan_can_atlas_2018	TCGA-AO-A12F-01	Breast Cancer	5982.82
brca_tcga_pan_can_atlas_2018	TCGA-AO-A12G-01	Breast Cancer	16.8
brca_tcga_pan_can_atlas_2018	TCGA-AO-A12H-01	Breast Cancer	10.857
brca_tcga_pan_can_atlas_2018	TCGA-AO-A1KO-01	Breast Cancer	349.95
brca_tcga_pan_can_atlas_2018	TCGA-AO-A1KP-01	Breast Cancer	1.6579
brca_tcga_pan_can_atlas_2018	TCGA-AO-A1KQ-01	Breast Cancer	23.4175
brca_tcga_pan_can_atlas_2018	TCGA-AO-A1KR-01	Breast Cancer	67.5585
brca_tcga_pan_can_atlas_2018	TCGA-AO-A1KS-01	Breast Cancer	15.2028
brca_tcga_pan_can_atlas_2018	TCGA-AO-A1KT-01	Breast Cancer	7.8172
brca_tcga_pan_can_atlas_2018	TCGA-AQ-A04H-01	Breast Cancer	22.0394
brca_tcga_pan_can_atlas_2018	TCGA-AQ-A04J-01	Breast Cancer	1768.33
brca_tcga_pan_can_atlas_2018	TCGA-AQ-A04L-01	Breast Cancer	1.6537
brca_tcga_pan_can_atlas_2018	TCGA-AQ-A0Y5-01	Breast Cancer	4.5892
brca_tcga_pan_can_atlas_2018	TCGA-AQ-A1H2-01	Breast Cancer	1.5053
brca_tcga_pan_can_atlas_2018	TCGA-AQ-A1H3-01	Breast Cancer	168.546
brca_tcga_pan_can_atlas_2018	TCGA-AQ-A54N-01	Breast Cancer	931.722
brca_tcga_pan_can_atlas_2018	TCGA-AQ-A54O-01	Breast Cancer	31.614
brca_tcga_pan_can_atlas_2018	TCGA-AQ-A7U7-01	Breast Cancer	42.9448
brca_tcga_pan_can_atlas_2018	TCGA-AR-A0TP-01	Breast Cancer	2297.97
brca_tcga_pan_can_atlas_2018	TCGA-AR-A0TQ-01	Breast Cancer	52.5452
brca_tcga_pan_can_atlas_2018	TCGA-AR-A0TR-01	Breast Cancer	4.1198
brca_tcga_pan_can_atlas_2018	TCGA-AR-A0TS-01	Breast Cancer	712.508
brca_tcga_pan_can_atlas_2018	TCGA-AR-A0TT-01	Breast Cancer	31.4029
brca_tcga_pan_can_atlas_2018	TCGA-AR-A0TU-01	Breast Cancer	120.207
brca_tcga_pan_can_atlas_2018	TCGA-AR-A0TV-01	Breast Cancer	20.6471
brca_tcga_pan_can_atlas_2018	TCGA-AR-A0TW-01	Breast Cancer	7.8824
brca_tcga_pan_can_atlas_2018	TCGA-AR-A0TX-01	Breast Cancer	102.2
brca_tcga_pan_can_atlas_2018	TCGA-AR-A0TY-01	Breast Cancer	11.9316
brca_tcga_pan_can_atlas_2018	TCGA-AR-A0TZ-01	Breast Cancer	3.3501
brca_tcga_pan_can_atlas_2018	TCGA-AR-A0U0-01	Breast Cancer	52.4462
brca_tcga_pan_can_atlas_2018	TCGA-AR-A0U1-01	Breast Cancer	832.23
brca_tcga_pan_can_atlas_2018	TCGA-AR-A0U2-01	Breast Cancer	6.5121
brca_tcga_pan_can_atlas_2018	TCGA-AR-A0U3-01	Breast Cancer	27.9521
brca_tcga_pan_can_atlas_2018	TCGA-AR-A0U4-01	Breast Cancer	525.249
brca_tcga_pan_can_atlas_2018	TCGA-AR-A1AH-01	Breast Cancer	6.3722
brca_tcga_pan_can_atlas_2018	TCGA-AR-A1AI-01	Breast Cancer	275.357
brca_tcga_pan_can_atlas_2018	TCGA-AR-A1AJ-01	Breast Cancer	177.138
brca_tcga_pan_can_atlas_2018	TCGA-AR-A1AK-01	Breast Cancer	61.6845
brca_tcga_pan_can_atlas_2018	TCGA-AR-A1AL-01	Breast Cancer	111.723
brca_tcga_pan_can_atlas_2018	TCGA-AR-A1AM-01	Breast Cancer	91.5385
brca_tcga_pan_can_atlas_2018	TCGA-AR-A1AN-01	Breast Cancer	251.733
brca_tcga_pan_can_atlas_2018	TCGA-AR-A1AO-01	Breast Cancer	169.199
brca_tcga_pan_can_atlas_2018	TCGA-AR-A1AP-01	Breast Cancer	28.7899
brca_tcga_pan_can_atlas_2018	TCGA-AR-A1AQ-01	Breast Cancer	116.219
brca_tcga_pan_can_atlas_2018	TCGA-AR-A1AR-01	Breast Cancer	70.9343
brca_tcga_pan_can_atlas_2018	TCGA-AR-A1AS-01	Breast Cancer	2.7015
brca_tcga_pan_can_atlas_2018	TCGA-AR-A1AT-01	Breast Cancer	38.3618
brca_tcga_pan_can_atlas_2018	TCGA-AR-A1AU-01	Breast Cancer	179.934
brca_tcga_pan_can_atlas_2018	TCGA-AR-A1AV-01	Breast Cancer	3.7593
brca_tcga_pan_can_atlas_2018	TCGA-AR-A1AW-01	Breast Cancer	39.7276
brca_tcga_pan_can_atlas_2018	TCGA-AR-A1AX-01	Breast Cancer	55.9546
brca_tcga_pan_can_atlas_2018	TCGA-AR-A1AY-01	Breast Cancer	101.405
brca_tcga_pan_can_atlas_2018	TCGA-AR-A24H-01	Breast Cancer	5.5996
brca_tcga_pan_can_atlas_2018	TCGA-AR-A24K-01	Breast Cancer	8.5244
brca_tcga_pan_can_atlas_2018	TCGA-AR-A24L-01	Breast Cancer	24.0272
brca_tcga_pan_can_atlas_2018	TCGA-AR-A24M-01	Breast Cancer	17.2505
brca_tcga_pan_can_atlas_2018	TCGA-AR-A24N-01	Breast Cancer	4.3898
brca_tcga_pan_can_atlas_2018	TCGA-AR-A24O-01	Breast Cancer	153.768
brca_tcga_pan_can_atlas_2018	TCGA-AR-A24P-01	Breast Cancer	14.1762
brca_tcga_pan_can_atlas_2018	TCGA-AR-A24Q-01	Breast Cancer	1009.9
brca_tcga_pan_can_atlas_2018	TCGA-AR-A24R-01	Breast Cancer	42.9196
brca_tcga_pan_can_atlas_2018	TCGA-AR-A24S-01	Breast Cancer	84.1253
brca_tcga_pan_can_atlas_2018	TCGA-AR-A24T-01	Breast Cancer	22.224
brca_tcga_pan_can_atlas_2018	TCGA-AR-A24U-01	Breast Cancer	168.491
brca_tcga_pan_can_atlas_2018	TCGA-AR-A24V-01	Breast Cancer	19.7959
brca_tcga_pan_can_atlas_2018	TCGA-AR-A24W-01	Breast Cancer	253.03
brca_tcga_pan_can_atlas_2018	TCGA-AR-A24X-01	Breast Cancer	65.8176
brca_tcga_pan_can_atlas_2018	TCGA-AR-A24Z-01	Breast Cancer	8.9275
brca_tcga_pan_can_atlas_2018	TCGA-AR-A250-01	Breast Cancer	5.2428
brca_tcga_pan_can_atlas_2018	TCGA-AR-A251-01	Breast Cancer	190.163
brca_tcga_pan_can_atlas_2018	TCGA-AR-A252-01	Breast Cancer	249.482
brca_tcga_pan_can_atlas_2018	TCGA-AR-A254-01	Breast Cancer	38.6544
brca_tcga_pan_can_atlas_2018	TCGA-AR-A255-01	Breast Cancer	123.836
brca_tcga_pan_can_atlas_2018	TCGA-AR-A256-01	Breast Cancer	649.752
brca_tcga_pan_can_atlas_2018	TCGA-AR-A2LE-01	Breast Cancer	14.4711
brca_tcga_pan_can_atlas_2018	TCGA-AR-A2LH-01	Breast Cancer	128.286
brca_tcga_pan_can_atlas_2018	TCGA-AR-A2LJ-01	Breast Cancer	409.462
brca_tcga_pan_can_atlas_2018	TCGA-AR-A2LK-01	Breast Cancer	8.5013
brca_tcga_pan_can_atlas_2018	TCGA-AR-A2LM-01	Breast Cancer	77.6079
brca_tcga_pan_can_atlas_2018	TCGA-AR-A2LN-01	Breast Cancer	189.125
brca_tcga_pan_can_atlas_2018	TCGA-AR-A2LO-01	Breast Cancer	141.243
brca_tcga_pan_can_atlas_2018	TCGA-AR-A2LQ-01	Breast Cancer	447.429
brca_tcga_pan_can_atlas_2018	TCGA-AR-A5QM-01	Breast Cancer	68.5579
brca_tcga_pan_can_atlas_2018	TCGA-AR-A5QN-01	Breast Cancer	326.871
brca_tcga_pan_can_atlas_2018	TCGA-AR-A5QP-01	Breast Cancer	106.656
brca_tcga_pan_can_atlas_2018	TCGA-AR-A5QQ-01	Breast Cancer	110.78
brca_tcga_pan_can_atlas_2018	TCGA-B6-A0I1-01	Breast Cancer	450.372
brca_tcga_pan_can_atlas_2018	TCGA-B6-A0I2-01	Breast Cancer	138.895
brca_tcga_pan_can_atlas_2018	TCGA-B6-A0I5-01	Breast Cancer	46.4753
brca_tcga_pan_can_atlas_2018	TCGA-B6-A0I6-01	Breast Cancer	81.4261
brca_tcga_pan_can_atlas_2018	TCGA-B6-A0I8-01	Breast Cancer	6.5681
brca_tcga_pan_can_atlas_2018	TCGA-B6-A0I9-01	Breast Cancer	21.0325
brca_tcga_pan_can_atlas_2018	TCGA-B6-A0IA-01	Breast Cancer	9.5785
brca_tcga_pan_can_atlas_2018	TCGA-B6-A0IB-01	Breast Cancer	53.329
brca_tcga_pan_can_atlas_2018	TCGA-B6-A0IC-01	Breast Cancer	2.6423
brca_tcga_pan_can_atlas_2018	TCGA-B6-A0IE-01	Breast Cancer	47.7793
brca_tcga_pan_can_atlas_2018	TCGA-B6-A0IG-01	Breast Cancer	28.2729
brca_tcga_pan_can_atlas_2018	TCGA-B6-A0IH-01	Breast Cancer	88.4362
brca_tcga_pan_can_atlas_2018	TCGA-B6-A0IJ-01	Breast Cancer	155.56
brca_tcga_pan_can_atlas_2018	TCGA-B6-A0IK-01	Breast Cancer	47.3988
brca_tcga_pan_can_atlas_2018	TCGA-B6-A0IM-01	Breast Cancer	22.8807
brca_tcga_pan_can_atlas_2018	TCGA-B6-A0IN-01	Breast Cancer	179.182
brca_tcga_pan_can_atlas_2018	TCGA-B6-A0IO-01	Breast Cancer	11.5141
brca_tcga_pan_can_atlas_2018	TCGA-B6-A0IP-01	Breast Cancer	23.8091
brca_tcga_pan_can_atlas_2018	TCGA-B6-A0IQ-01	Breast Cancer	233.657
brca_tcga_pan_can_atlas_2018	TCGA-B6-A0RE-01	Breast Cancer	474.969
brca_tcga_pan_can_atlas_2018	TCGA-B6-A0RG-01	Breast Cancer	20.8338
brca_tcga_pan_can_atlas_2018	TCGA-B6-A0RH-01	Breast Cancer	13.4113
brca_tcga_pan_can_atlas_2018	TCGA-B6-A0RI-01	Breast Cancer	11.9316
brca_tcga_pan_can_atlas_2018	TCGA-B6-A0RL-01	Breast Cancer	0.3077
brca_tcga_pan_can_atlas_2018	TCGA-B6-A0RM-01	Breast Cancer	5.5686
brca_tcga_pan_can_atlas_2018	TCGA-B6-A0RN-01	Breast Cancer	15.627
brca_tcga_pan_can_atlas_2018	TCGA-B6-A0RO-01	Breast Cancer	34.0935
brca_tcga_pan_can_atlas_2018	TCGA-B6-A0RP-01	Breast Cancer	23.0747
brca_tcga_pan_can_atlas_2018	TCGA-B6-A0RQ-01	Breast Cancer	602.764
brca_tcga_pan_can_atlas_2018	TCGA-B6-A0RS-01	Breast Cancer	25.5682
brca_tcga_pan_can_atlas_2018	TCGA-B6-A0RT-01	Breast Cancer	88.3802
brca_tcga_pan_can_atlas_2018	TCGA-B6-A0RU-01	Breast Cancer	1614.45
brca_tcga_pan_can_atlas_2018	TCGA-B6-A0RV-01	Breast Cancer	51.2097
brca_tcga_pan_can_atlas_2018	TCGA-B6-A0WS-01	Breast Cancer	57.554
brca_tcga_pan_can_atlas_2018	TCGA-B6-A0WT-01	Breast Cancer	7.458
brca_tcga_pan_can_atlas_2018	TCGA-B6-A0WV-01	Breast Cancer	9.8965
brca_tcga_pan_can_atlas_2018	TCGA-B6-A0WW-01	Breast Cancer	1.7036
brca_tcga_pan_can_atlas_2018	TCGA-B6-A0WX-01	Breast Cancer	51.196
brca_tcga_pan_can_atlas_2018	TCGA-B6-A0WY-01	Breast Cancer	233.355
brca_tcga_pan_can_atlas_2018	TCGA-B6-A0WZ-01	Breast Cancer	1.4478
brca_tcga_pan_can_atlas_2018	TCGA-B6-A0X0-01	Breast Cancer	21.7391
brca_tcga_pan_can_atlas_2018	TCGA-B6-A0X1-01	Breast Cancer	4.892
brca_tcga_pan_can_atlas_2018	TCGA-B6-A0X4-01	Breast Cancer	10.6257
brca_tcga_pan_can_atlas_2018	TCGA-B6-A0X5-01	Breast Cancer	1.4022
brca_tcga_pan_can_atlas_2018	TCGA-B6-A0X7-01	Breast Cancer	68.6577
brca_tcga_pan_can_atlas_2018	TCGA-B6-A1KC-01	Breast Cancer	6.4475
brca_tcga_pan_can_atlas_2018	TCGA-B6-A1KF-01	Breast Cancer	51.616
brca_tcga_pan_can_atlas_2018	TCGA-B6-A1KI-01	Breast Cancer	145.833
brca_tcga_pan_can_atlas_2018	TCGA-B6-A1KN-01	Breast Cancer	15.1559
brca_tcga_pan_can_atlas_2018	TCGA-B6-A2IU-01	Breast Cancer	21.5672
brca_tcga_pan_can_atlas_2018	TCGA-B6-A3ZX-01	Breast Cancer	407.16
brca_tcga_pan_can_atlas_2018	TCGA-B6-A400-01	Breast Cancer	305.665
brca_tcga_pan_can_atlas_2018	TCGA-B6-A401-01	Breast Cancer	48.9223
brca_tcga_pan_can_atlas_2018	TCGA-B6-A402-01	Breast Cancer	223.716
brca_tcga_pan_can_atlas_2018	TCGA-B6-A408-01	Breast Cancer	26.6573
brca_tcga_pan_can_atlas_2018	TCGA-B6-A409-01	Breast Cancer	2878.54
brca_tcga_pan_can_atlas_2018	TCGA-B6-A40B-01	Breast Cancer	53.112
brca_tcga_pan_can_atlas_2018	TCGA-B6-A40C-01	Breast Cancer	58.1698
brca_tcga_pan_can_atlas_2018	TCGA-BH-A0AU-01	Breast Cancer	16.6968
brca_tcga_pan_can_atlas_2018	TCGA-BH-A0AV-01	Breast Cancer	51.041
brca_tcga_pan_can_atlas_2018	TCGA-BH-A0AW-01	Breast Cancer	111.488
brca_tcga_pan_can_atlas_2018	TCGA-BH-A0AY-01	Breast Cancer	96.0452
brca_tcga_pan_can_atlas_2018	TCGA-BH-A0AZ-01	Breast Cancer	49.3531
brca_tcga_pan_can_atlas_2018	TCGA-BH-A0B0-01	Breast Cancer	306.485
brca_tcga_pan_can_atlas_2018	TCGA-BH-A0B1-01	Breast Cancer	14.9031
brca_tcga_pan_can_atlas_2018	TCGA-BH-A0B2-01	Breast Cancer	121.558
brca_tcga_pan_can_atlas_2018	TCGA-BH-A0B3-01	Breast Cancer	40.311
brca_tcga_pan_can_atlas_2018	TCGA-BH-A0B4-01	Breast Cancer	27.5498
brca_tcga_pan_can_atlas_2018	TCGA-BH-A0B5-01	Breast Cancer	54.036
brca_tcga_pan_can_atlas_2018	TCGA-BH-A0B7-01	Breast Cancer	130.45
brca_tcga_pan_can_atlas_2018	TCGA-BH-A0B8-01	Breast Cancer	21.1218
brca_tcga_pan_can_atlas_2018	TCGA-BH-A0B9-01	Breast Cancer	521.048
brca_tcga_pan_can_atlas_2018	TCGA-BH-A0BA-01	Breast Cancer	79.5133
brca_tcga_pan_can_atlas_2018	TCGA-BH-A0BC-01	Breast Cancer	29.5895
brca_tcga_pan_can_atlas_2018	TCGA-BH-A0BD-01	Breast Cancer	88.293
brca_tcga_pan_can_atlas_2018	TCGA-BH-A0BF-01	Breast Cancer	44.6884
brca_tcga_pan_can_atlas_2018	TCGA-BH-A0BG-01	Breast Cancer	2424.61
brca_tcga_pan_can_atlas_2018	TCGA-BH-A0BJ-01	Breast Cancer	43.755
brca_tcga_pan_can_atlas_2018	TCGA-BH-A0BL-01	Breast Cancer	214.594
brca_tcga_pan_can_atlas_2018	TCGA-BH-A0BM-01	Breast Cancer	330.573
brca_tcga_pan_can_atlas_2018	TCGA-BH-A0BO-01	Breast Cancer	247.888
brca_tcga_pan_can_atlas_2018	TCGA-BH-A0BP-01	Breast Cancer	474.423
brca_tcga_pan_can_atlas_2018	TCGA-BH-A0BQ-01	Breast Cancer	102.664
brca_tcga_pan_can_atlas_2018	TCGA-BH-A0BR-01	Breast Cancer	44.6352
brca_tcga_pan_can_atlas_2018	TCGA-BH-A0BS-01	Breast Cancer	30.7494
brca_tcga_pan_can_atlas_2018	TCGA-BH-A0BT-01	Breast Cancer	50.6187
brca_tcga_pan_can_atlas_2018	TCGA-BH-A0BV-01	Breast Cancer	13.0468
brca_tcga_pan_can_atlas_2018	TCGA-BH-A0BW-01	Breast Cancer	2042.74
brca_tcga_pan_can_atlas_2018	TCGA-BH-A0BZ-01	Breast Cancer	6.9439
brca_tcga_pan_can_atlas_2018	TCGA-BH-A0C0-01	Breast Cancer	23.2983
brca_tcga_pan_can_atlas_2018	TCGA-BH-A0C1-01	Breast Cancer	12.8596
brca_tcga_pan_can_atlas_2018	TCGA-BH-A0C3-01	Breast Cancer	574.45
brca_tcga_pan_can_atlas_2018	TCGA-BH-A0C7-01	Breast Cancer	51.5793
brca_tcga_pan_can_atlas_2018	TCGA-BH-A0DD-01	Breast Cancer	4.5518
brca_tcga_pan_can_atlas_2018	TCGA-BH-A0DE-01	Breast Cancer	228.765
brca_tcga_pan_can_atlas_2018	TCGA-BH-A0DG-01	Breast Cancer	106.728
brca_tcga_pan_can_atlas_2018	TCGA-BH-A0DH-01	Breast Cancer	49.6801
brca_tcga_pan_can_atlas_2018	TCGA-BH-A0DI-01	Breast Cancer	90.8763
brca_tcga_pan_can_atlas_2018	TCGA-BH-A0DK-01	Breast Cancer	112.961
brca_tcga_pan_can_atlas_2018	TCGA-BH-A0DL-01	Breast Cancer	350.834
brca_tcga_pan_can_atlas_2018	TCGA-BH-A0DO-01	Breast Cancer	151.571
brca_tcga_pan_can_atlas_2018	TCGA-BH-A0DP-01	Breast Cancer	83.1547
brca_tcga_pan_can_atlas_2018	TCGA-BH-A0DQ-01	Breast Cancer	344.095
brca_tcga_pan_can_atlas_2018	TCGA-BH-A0DS-01	Breast Cancer	77.7724
brca_tcga_pan_can_atlas_2018	TCGA-BH-A0DT-01	Breast Cancer	114.154
brca_tcga_pan_can_atlas_2018	TCGA-BH-A0DV-01	Breast Cancer	161.595
brca_tcga_pan_can_atlas_2018	TCGA-BH-A0DX-01	Breast Cancer	124.674
brca_tcga_pan_can_atlas_2018	TCGA-BH-A0DZ-01	Breast Cancer	32.2034
brca_tcga_pan_can_atlas_2018	TCGA-BH-A0E0-01	Breast Cancer	18.2815
brca_tcga_pan_can_atlas_2018	TCGA-BH-A0E1-01	Breast Cancer	53.4504
brca_tcga_pan_can_atlas_2018	TCGA-BH-A0E2-01	Breast Cancer	20.0157
brca_tcga_pan_can_atlas_2018	TCGA-BH-A0E6-01	Breast Cancer	886.916
brca_tcga_pan_can_atlas_2018	TCGA-BH-A0E7-01	Breast Cancer	2.8773
brca_tcga_pan_can_atlas_2018	TCGA-BH-A0E9-01	Breast Cancer	113.952
brca_tcga_pan_can_atlas_2018	TCGA-BH-A0EA-01	Breast Cancer	465.127
brca_tcga_pan_can_atlas_2018	TCGA-BH-A0EB-01	Breast Cancer	86.9279
brca_tcga_pan_can_atlas_2018	TCGA-BH-A0EE-01	Breast Cancer	10.0418
brca_tcga_pan_can_atlas_2018	TCGA-BH-A0EI-01	Breast Cancer	5.7937
brca_tcga_pan_can_atlas_2018	TCGA-BH-A0GY-01	Breast Cancer	28.404
brca_tcga_pan_can_atlas_2018	TCGA-BH-A0GZ-01	Breast Cancer	11.9817
brca_tcga_pan_can_atlas_2018	TCGA-BH-A0H0-01	Breast Cancer	34.1788
brca_tcga_pan_can_atlas_2018	TCGA-BH-A0H3-01	Breast Cancer	99.0642
brca_tcga_pan_can_atlas_2018	TCGA-BH-A0H5-01	Breast Cancer	244.982
brca_tcga_pan_can_atlas_2018	TCGA-BH-A0H6-01	Breast Cancer	11.3544
brca_tcga_pan_can_atlas_2018	TCGA-BH-A0H7-01	Breast Cancer	15.7584
brca_tcga_pan_can_atlas_2018	TCGA-BH-A0H9-01	Breast Cancer	69.2014
brca_tcga_pan_can_atlas_2018	TCGA-BH-A0HA-01	Breast Cancer	43.6043
brca_tcga_pan_can_atlas_2018	TCGA-BH-A0HB-01	Breast Cancer	109.039
brca_tcga_pan_can_atlas_2018	TCGA-BH-A0HF-01	Breast Cancer	76.4815
brca_tcga_pan_can_atlas_2018	TCGA-BH-A0HI-01	Breast Cancer	8.7912
brca_tcga_pan_can_atlas_2018	TCGA-BH-A0HK-01	Breast Cancer	261.328
brca_tcga_pan_can_atlas_2018	TCGA-BH-A0HL-01	Breast Cancer	3.6025
brca_tcga_pan_can_atlas_2018	TCGA-BH-A0HN-01	Breast Cancer	10.279
brca_tcga_pan_can_atlas_2018	TCGA-BH-A0HO-01	Breast Cancer	48.9253
brca_tcga_pan_can_atlas_2018	TCGA-BH-A0HP-01	Breast Cancer	65.3363
brca_tcga_pan_can_atlas_2018	TCGA-BH-A0HQ-01	Breast Cancer	49.9359
brca_tcga_pan_can_atlas_2018	TCGA-BH-A0HU-01	Breast Cancer	16.1304
brca_tcga_pan_can_atlas_2018	TCGA-BH-A0HW-01	Breast Cancer	2.6709
brca_tcga_pan_can_atlas_2018	TCGA-BH-A0HX-01	Breast Cancer	40.4156
brca_tcga_pan_can_atlas_2018	TCGA-BH-A0HY-01	Breast Cancer	17.2794
brca_tcga_pan_can_atlas_2018	TCGA-BH-A0RX-01	Breast Cancer	949.946
brca_tcga_pan_can_atlas_2018	TCGA-BH-A0W3-01	Breast Cancer	6.5876
brca_tcga_pan_can_atlas_2018	TCGA-BH-A0W4-01	Breast Cancer	142.505
brca_tcga_pan_can_atlas_2018	TCGA-BH-A0W5-01	Breast Cancer	124.273
brca_tcga_pan_can_atlas_2018	TCGA-BH-A0W7-01	Breast Cancer	43.5532
brca_tcga_pan_can_atlas_2018	TCGA-BH-A0WA-01	Breast Cancer	1115.52
brca_tcga_pan_can_atlas_2018	TCGA-BH-A18F-01	Breast Cancer	220.086
brca_tcga_pan_can_atlas_2018	TCGA-BH-A18G-01	Breast Cancer	3916.25
brca_tcga_pan_can_atlas_2018	TCGA-BH-A18H-01	Breast Cancer	26.3975
brca_tcga_pan_can_atlas_2018	TCGA-BH-A18I-01	Breast Cancer	30.1857
brca_tcga_pan_can_atlas_2018	TCGA-BH-A18J-01	Breast Cancer	2.7957
brca_tcga_pan_can_atlas_2018	TCGA-BH-A18K-01	Breast Cancer	55.2457
brca_tcga_pan_can_atlas_2018	TCGA-BH-A18L-01	Breast Cancer	27.1676
brca_tcga_pan_can_atlas_2018	TCGA-BH-A18M-01	Breast Cancer	57.3007
brca_tcga_pan_can_atlas_2018	TCGA-BH-A18N-01	Breast Cancer	1.7159
brca_tcga_pan_can_atlas_2018	TCGA-BH-A18P-01	Breast Cancer	54.93
brca_tcga_pan_can_atlas_2018	TCGA-BH-A18Q-01	Breast Cancer	2516.57
brca_tcga_pan_can_atlas_2018	TCGA-BH-A18R-01	Breast Cancer	70.7281
brca_tcga_pan_can_atlas_2018	TCGA-BH-A18S-01	Breast Cancer	4.2457
brca_tcga_pan_can_atlas_2018	TCGA-BH-A18T-01	Breast Cancer	36.5132
brca_tcga_pan_can_atlas_2018	TCGA-BH-A18U-01	Breast Cancer	7.3866
brca_tcga_pan_can_atlas_2018	TCGA-BH-A18V-01	Breast Cancer	20.5485
brca_tcga_pan_can_atlas_2018	TCGA-BH-A1EN-01	Breast Cancer	6.0332
brca_tcga_pan_can_atlas_2018	TCGA-BH-A1EO-01	Breast Cancer	26.8946
brca_tcga_pan_can_atlas_2018	TCGA-BH-A1ES-01	Breast Cancer	13.9344
brca_tcga_pan_can_atlas_2018	TCGA-BH-A1ET-01	Breast Cancer	13.9928
brca_tcga_pan_can_atlas_2018	TCGA-BH-A1EU-01	Breast Cancer	293.796
brca_tcga_pan_can_atlas_2018	TCGA-BH-A1EV-01	Breast Cancer	2.7166
brca_tcga_pan_can_atlas_2018	TCGA-BH-A1EW-01	Breast Cancer	39.8994
brca_tcga_pan_can_atlas_2018	TCGA-BH-A1EX-01	Breast Cancer	22.9003
brca_tcga_pan_can_atlas_2018	TCGA-BH-A1EY-01	Breast Cancer	94.5946
brca_tcga_pan_can_atlas_2018	TCGA-BH-A1F0-01	Breast Cancer	157.006
brca_tcga_pan_can_atlas_2018	TCGA-BH-A1F2-01	Breast Cancer	284.624
brca_tcga_pan_can_atlas_2018	TCGA-BH-A1F5-01	Breast Cancer	11.7907
brca_tcga_pan_can_atlas_2018	TCGA-BH-A1F6-01	Breast Cancer	206.035
brca_tcga_pan_can_atlas_2018	TCGA-BH-A1F8-01	Breast Cancer	3.4722
brca_tcga_pan_can_atlas_2018	TCGA-BH-A1FB-01	Breast Cancer	225.125
brca_tcga_pan_can_atlas_2018	TCGA-BH-A1FC-01	Breast Cancer	12.0633
brca_tcga_pan_can_atlas_2018	TCGA-BH-A1FD-01	Breast Cancer	0.29
brca_tcga_pan_can_atlas_2018	TCGA-BH-A1FE-01	Breast Cancer	42.5561
brca_tcga_pan_can_atlas_2018	TCGA-BH-A1FG-01	Breast Cancer	12.3816
brca_tcga_pan_can_atlas_2018	TCGA-BH-A1FH-01	Breast Cancer	146.761
brca_tcga_pan_can_atlas_2018	TCGA-BH-A1FJ-01	Breast Cancer	0.5454
brca_tcga_pan_can_atlas_2018	TCGA-BH-A1FL-01	Breast Cancer	77.7341
brca_tcga_pan_can_atlas_2018	TCGA-BH-A1FM-01	Breast Cancer	9.0621
brca_tcga_pan_can_atlas_2018	TCGA-BH-A1FN-01	Breast Cancer	3.4036
brca_tcga_pan_can_atlas_2018	TCGA-BH-A1FR-01	Breast Cancer	16.6422
brca_tcga_pan_can_atlas_2018	TCGA-BH-A1FU-01	Breast Cancer	42.4426
brca_tcga_pan_can_atlas_2018	TCGA-BH-A201-01	Breast Cancer	65.0556
brca_tcga_pan_can_atlas_2018	TCGA-BH-A202-01	Breast Cancer	14.3454
brca_tcga_pan_can_atlas_2018	TCGA-BH-A203-01	Breast Cancer	50.9052
brca_tcga_pan_can_atlas_2018	TCGA-BH-A204-01	Breast Cancer	2.0429
brca_tcga_pan_can_atlas_2018	TCGA-BH-A208-01	Breast Cancer	31.376
brca_tcga_pan_can_atlas_2018	TCGA-BH-A209-01	Breast Cancer	76.354
brca_tcga_pan_can_atlas_2018	TCGA-BH-A28O-01	Breast Cancer	513.005
brca_tcga_pan_can_atlas_2018	TCGA-BH-A28Q-01	Breast Cancer	18.6843
brca_tcga_pan_can_atlas_2018	TCGA-BH-A2L8-01	Breast Cancer	150.757
brca_tcga_pan_can_atlas_2018	TCGA-BH-A42T-01	Breast Cancer	145.327
brca_tcga_pan_can_atlas_2018	TCGA-BH-A42U-01	Breast Cancer	465.605
brca_tcga_pan_can_atlas_2018	TCGA-BH-A42V-01	Breast Cancer	211.905
brca_tcga_pan_can_atlas_2018	TCGA-BH-A5IZ-01	Breast Cancer	89.9252
brca_tcga_pan_can_atlas_2018	TCGA-BH-A5J0-01	Breast Cancer	57.924
brca_tcga_pan_can_atlas_2018	TCGA-BH-A6R8-01	Breast Cancer	8.2794
brca_tcga_pan_can_atlas_2018	TCGA-BH-A6R9-01	Breast Cancer	1167.35
brca_tcga_pan_can_atlas_2018	TCGA-BH-A8FY-01	Breast Cancer	37.1654
brca_tcga_pan_can_atlas_2018	TCGA-BH-A8FZ-01	Breast Cancer	190.276
brca_tcga_pan_can_atlas_2018	TCGA-BH-A8G0-01	Breast Cancer	150.134
brca_tcga_pan_can_atlas_2018	TCGA-BH-AB28-01	Breast Cancer	73.336
brca_tcga_pan_can_atlas_2018	TCGA-C8-A12K-01	Breast Cancer	119.371
brca_tcga_pan_can_atlas_2018	TCGA-C8-A12L-01	Breast Cancer	11.0803
brca_tcga_pan_can_atlas_2018	TCGA-C8-A12M-01	Breast Cancer	6.4372
brca_tcga_pan_can_atlas_2018	TCGA-C8-A12N-01	Breast Cancer	43.1321
brca_tcga_pan_can_atlas_2018	TCGA-C8-A12O-01	Breast Cancer	10.6661
brca_tcga_pan_can_atlas_2018	TCGA-C8-A12P-01	Breast Cancer	1.1464
brca_tcga_pan_can_atlas_2018	TCGA-C8-A12Q-01	Breast Cancer	29.853
brca_tcga_pan_can_atlas_2018	TCGA-C8-A12T-01	Breast Cancer	8.0002
brca_tcga_pan_can_atlas_2018	TCGA-C8-A12U-01	Breast Cancer	2.5952
brca_tcga_pan_can_atlas_2018	TCGA-C8-A12V-01	Breast Cancer	588.808
brca_tcga_pan_can_atlas_2018	TCGA-C8-A12W-01	Breast Cancer	3.0211
brca_tcga_pan_can_atlas_2018	TCGA-C8-A12X-01	Breast Cancer	5.036
brca_tcga_pan_can_atlas_2018	TCGA-C8-A12Y-01	Breast Cancer	24.0265
brca_tcga_pan_can_atlas_2018	TCGA-C8-A12Z-01	Breast Cancer	0.9834
brca_tcga_pan_can_atlas_2018	TCGA-C8-A130-01	Breast Cancer	14.8008
brca_tcga_pan_can_atlas_2018	TCGA-C8-A131-01	Breast Cancer	44.7546
brca_tcga_pan_can_atlas_2018	TCGA-C8-A132-01	Breast Cancer	136.679
brca_tcga_pan_can_atlas_2018	TCGA-C8-A133-01	Breast Cancer	2.6453
brca_tcga_pan_can_atlas_2018	TCGA-C8-A134-01	Breast Cancer	3224.48
brca_tcga_pan_can_atlas_2018	TCGA-C8-A135-01	Breast Cancer	41.0138
brca_tcga_pan_can_atlas_2018	TCGA-C8-A137-01	Breast Cancer	23.367
brca_tcga_pan_can_atlas_2018	TCGA-C8-A138-01	Breast Cancer	36.9847
brca_tcga_pan_can_atlas_2018	TCGA-C8-A1HE-01	Breast Cancer	13.9326
brca_tcga_pan_can_atlas_2018	TCGA-C8-A1HF-01	Breast Cancer	12.177
brca_tcga_pan_can_atlas_2018	TCGA-C8-A1HG-01	Breast Cancer	7.3314
brca_tcga_pan_can_atlas_2018	TCGA-C8-A1HI-01	Breast Cancer	148.551
brca_tcga_pan_can_atlas_2018	TCGA-C8-A1HJ-01	Breast Cancer	986.695
brca_tcga_pan_can_atlas_2018	TCGA-C8-A1HK-01	Breast Cancer	4.001
brca_tcga_pan_can_atlas_2018	TCGA-C8-A1HL-01	Breast Cancer	10.3252
brca_tcga_pan_can_atlas_2018	TCGA-C8-A1HM-01	Breast Cancer	12.3106
brca_tcga_pan_can_atlas_2018	TCGA-C8-A1HN-01	Breast Cancer	6.5959
brca_tcga_pan_can_atlas_2018	TCGA-C8-A1HO-01	Breast Cancer	2.7761
brca_tcga_pan_can_atlas_2018	TCGA-C8-A26V-01	Breast Cancer	18.04
brca_tcga_pan_can_atlas_2018	TCGA-C8-A26W-01	Breast Cancer	25.6053
brca_tcga_pan_can_atlas_2018	TCGA-C8-A26X-01	Breast Cancer	39.9633
brca_tcga_pan_can_atlas_2018	TCGA-C8-A26Y-01	Breast Cancer	6.425
brca_tcga_pan_can_atlas_2018	TCGA-C8-A26Z-01	Breast Cancer	1.4975
brca_tcga_pan_can_atlas_2018	TCGA-C8-A273-01	Breast Cancer	11.4386
brca_tcga_pan_can_atlas_2018	TCGA-C8-A274-01	Breast Cancer	6.3615
brca_tcga_pan_can_atlas_2018	TCGA-C8-A275-01	Breast Cancer	35.3045
brca_tcga_pan_can_atlas_2018	TCGA-C8-A278-01	Breast Cancer	18.9384
brca_tcga_pan_can_atlas_2018	TCGA-C8-A27A-01	Breast Cancer	1.527
brca_tcga_pan_can_atlas_2018	TCGA-C8-A27B-01	Breast Cancer	2686.77
brca_tcga_pan_can_atlas_2018	TCGA-C8-A3M7-01	Breast Cancer	115.157
brca_tcga_pan_can_atlas_2018	TCGA-C8-A3M8-01	Breast Cancer	29.3333
brca_tcga_pan_can_atlas_2018	TCGA-C8-A8HP-01	Breast Cancer	68.6617
brca_tcga_pan_can_atlas_2018	TCGA-C8-A8HQ-01	Breast Cancer	40
brca_tcga_pan_can_atlas_2018	TCGA-C8-A8HR-01	Breast Cancer	148.423
brca_tcga_pan_can_atlas_2018	TCGA-D8-A13Y-01	Breast Cancer	11.3166
brca_tcga_pan_can_atlas_2018	TCGA-D8-A13Z-01	Breast Cancer	58.8394
brca_tcga_pan_can_atlas_2018	TCGA-D8-A140-01	Breast Cancer	11.3815
brca_tcga_pan_can_atlas_2018	TCGA-D8-A141-01	Breast Cancer	98.3662
brca_tcga_pan_can_atlas_2018	TCGA-D8-A142-01	Breast Cancer	444.622
brca_tcga_pan_can_atlas_2018	TCGA-D8-A143-01	Breast Cancer	113.866
brca_tcga_pan_can_atlas_2018	TCGA-D8-A145-01	Breast Cancer	108.959
brca_tcga_pan_can_atlas_2018	TCGA-D8-A147-01	Breast Cancer	1686.87
brca_tcga_pan_can_atlas_2018	TCGA-D8-A1J8-01	Breast Cancer	5.478
brca_tcga_pan_can_atlas_2018	TCGA-D8-A1J9-01	Breast Cancer	9.9424
brca_tcga_pan_can_atlas_2018	TCGA-D8-A1JA-01	Breast Cancer	13.5428
brca_tcga_pan_can_atlas_2018	TCGA-D8-A1JB-01	Breast Cancer	140.114
brca_tcga_pan_can_atlas_2018	TCGA-D8-A1JC-01	Breast Cancer	13.2244
brca_tcga_pan_can_atlas_2018	TCGA-D8-A1JD-01	Breast Cancer	9.6999
brca_tcga_pan_can_atlas_2018	TCGA-D8-A1JE-01	Breast Cancer	2.8441
brca_tcga_pan_can_atlas_2018	TCGA-D8-A1JF-01	Breast Cancer	14.2039
brca_tcga_pan_can_atlas_2018	TCGA-D8-A1JG-01	Breast Cancer	13.4532
brca_tcga_pan_can_atlas_2018	TCGA-D8-A1JH-01	Breast Cancer	97.878
brca_tcga_pan_can_atlas_2018	TCGA-D8-A1JI-01	Breast Cancer	20.4471
brca_tcga_pan_can_atlas_2018	TCGA-D8-A1JJ-01	Breast Cancer	30.5905
brca_tcga_pan_can_atlas_2018	TCGA-D8-A1JK-01	Breast Cancer	230.137
brca_tcga_pan_can_atlas_2018	TCGA-D8-A1JL-01	Breast Cancer	659.048
brca_tcga_pan_can_atlas_2018	TCGA-D8-A1JM-01	Breast Cancer	14.7341
brca_tcga_pan_can_atlas_2018	TCGA-D8-A1JN-01	Breast Cancer	14.5087
brca_tcga_pan_can_atlas_2018	TCGA-D8-A1JP-01	Breast Cancer	19.2123
brca_tcga_pan_can_atlas_2018	TCGA-D8-A1JS-01	Breast Cancer	10.9855
brca_tcga_pan_can_atlas_2018	TCGA-D8-A1JT-01	Breast Cancer	5.3603
brca_tcga_pan_can_atlas_2018	TCGA-D8-A1JU-01	Breast Cancer	209.31
brca_tcga_pan_can_atlas_2018	TCGA-D8-A1X5-01	Breast Cancer	3.0544
brca_tcga_pan_can_atlas_2018	TCGA-D8-A1X6-01	Breast Cancer	6.1229
brca_tcga_pan_can_atlas_2018	TCGA-D8-A1X7-01	Breast Cancer	4.9305
brca_tcga_pan_can_atlas_2018	TCGA-D8-A1X8-01	Breast Cancer	25.7818
brca_tcga_pan_can_atlas_2018	TCGA-D8-A1X9-01	Breast Cancer	5.3117
brca_tcga_pan_can_atlas_2018	TCGA-D8-A1XA-01	Breast Cancer	8.5193
brca_tcga_pan_can_atlas_2018	TCGA-D8-A1XB-01	Breast Cancer	12.3457
brca_tcga_pan_can_atlas_2018	TCGA-D8-A1XC-01	Breast Cancer	2.2143
brca_tcga_pan_can_atlas_2018	TCGA-D8-A1XD-01	Breast Cancer	4.373
brca_tcga_pan_can_atlas_2018	TCGA-D8-A1XF-01	Breast Cancer	5.2415
brca_tcga_pan_can_atlas_2018	TCGA-D8-A1XG-01	Breast Cancer	39.8379
brca_tcga_pan_can_atlas_2018	TCGA-D8-A1XJ-01	Breast Cancer	1.8117
brca_tcga_pan_can_atlas_2018	TCGA-D8-A1XK-01	Breast Cancer	196.864
brca_tcga_pan_can_atlas_2018	TCGA-D8-A1XL-01	Breast Cancer	36.558
brca_tcga_pan_can_atlas_2018	TCGA-D8-A1XM-01	Breast Cancer	111.287
brca_tcga_pan_can_atlas_2018	TCGA-D8-A1XO-01	Breast Cancer	10.3157
brca_tcga_pan_can_atlas_2018	TCGA-D8-A1XQ-01	Breast Cancer	49.8032
brca_tcga_pan_can_atlas_2018	TCGA-D8-A1XR-01	Breast Cancer	40.0025
brca_tcga_pan_can_atlas_2018	TCGA-D8-A1XS-01	Breast Cancer	6.43
brca_tcga_pan_can_atlas_2018	TCGA-D8-A1XT-01	Breast Cancer	11.3764
brca_tcga_pan_can_atlas_2018	TCGA-D8-A1XU-01	Breast Cancer	18.9166
brca_tcga_pan_can_atlas_2018	TCGA-D8-A1XV-01	Breast Cancer	4.6368
brca_tcga_pan_can_atlas_2018	TCGA-D8-A1XW-01	Breast Cancer	1510.5
brca_tcga_pan_can_atlas_2018	TCGA-D8-A1XY-01	Breast Cancer	5.9484
brca_tcga_pan_can_atlas_2018	TCGA-D8-A1XZ-01	Breast Cancer	6.7283
brca_tcga_pan_can_atlas_2018	TCGA-D8-A1Y0-01	Breast Cancer	60.1296
brca_tcga_pan_can_atlas_2018	TCGA-D8-A1Y1-01	Breast Cancer	1.8681
brca_tcga_pan_can_atlas_2018	TCGA-D8-A1Y2-01	Breast Cancer	35.7262
brca_tcga_pan_can_atlas_2018	TCGA-D8-A1Y3-01	Breast Cancer	4.1026
brca_tcga_pan_can_atlas_2018	TCGA-D8-A27E-01	Breast Cancer	8.9266
brca_tcga_pan_can_atlas_2018	TCGA-D8-A27F-01	Breast Cancer	223.642
brca_tcga_pan_can_atlas_2018	TCGA-D8-A27G-01	Breast Cancer	29.7831
brca_tcga_pan_can_atlas_2018	TCGA-D8-A27H-01	Breast Cancer	5658.82
brca_tcga_pan_can_atlas_2018	TCGA-D8-A27I-01	Breast Cancer	200.233
brca_tcga_pan_can_atlas_2018	TCGA-D8-A27K-01	Breast Cancer	32.8883
brca_tcga_pan_can_atlas_2018	TCGA-D8-A27L-01	Breast Cancer	105.876
brca_tcga_pan_can_atlas_2018	TCGA-D8-A27M-01	Breast Cancer	847.291
brca_tcga_pan_can_atlas_2018	TCGA-D8-A27N-01	Breast Cancer	13.5728
brca_tcga_pan_can_atlas_2018	TCGA-D8-A27P-01	Breast Cancer	33.8849
brca_tcga_pan_can_atlas_2018	TCGA-D8-A27R-01	Breast Cancer	42.4425
brca_tcga_pan_can_atlas_2018	TCGA-D8-A27T-01	Breast Cancer	58.7017
brca_tcga_pan_can_atlas_2018	TCGA-D8-A27V-01	Breast Cancer	33.7668
brca_tcga_pan_can_atlas_2018	TCGA-D8-A27W-01	Breast Cancer	8.589
brca_tcga_pan_can_atlas_2018	TCGA-D8-A3Z5-01	Breast Cancer	311.693
brca_tcga_pan_can_atlas_2018	TCGA-D8-A3Z6-01	Breast Cancer	16.3827
brca_tcga_pan_can_atlas_2018	TCGA-D8-A4Z1-01	Breast Cancer	107.274
brca_tcga_pan_can_atlas_2018	TCGA-D8-A73U-01	Breast Cancer	15.6269
brca_tcga_pan_can_atlas_2018	TCGA-D8-A73W-01	Breast Cancer	5.8528
brca_tcga_pan_can_atlas_2018	TCGA-D8-A73X-01	Breast Cancer	15.4821
brca_tcga_pan_can_atlas_2018	TCGA-E2-A105-01	Breast Cancer	17.3077
brca_tcga_pan_can_atlas_2018	TCGA-E2-A107-01	Breast Cancer	20.8264
brca_tcga_pan_can_atlas_2018	TCGA-E2-A108-01	Breast Cancer	499.142
brca_tcga_pan_can_atlas_2018	TCGA-E2-A109-01	Breast Cancer	4.6189
brca_tcga_pan_can_atlas_2018	TCGA-E2-A10A-01	Breast Cancer	2.9096
brca_tcga_pan_can_atlas_2018	TCGA-E2-A10B-01	Breast Cancer	34.7084
brca_tcga_pan_can_atlas_2018	TCGA-E2-A10C-01	Breast Cancer	30.9229
brca_tcga_pan_can_atlas_2018	TCGA-E2-A10E-01	Breast Cancer	87.3786
brca_tcga_pan_can_atlas_2018	TCGA-E2-A10F-01	Breast Cancer	16.7106
brca_tcga_pan_can_atlas_2018	TCGA-E2-A14N-01	Breast Cancer	550.815
brca_tcga_pan_can_atlas_2018	TCGA-E2-A14O-01	Breast Cancer	13.6273
brca_tcga_pan_can_atlas_2018	TCGA-E2-A14P-01	Breast Cancer	99.7197
brca_tcga_pan_can_atlas_2018	TCGA-E2-A14Q-01	Breast Cancer	106.538
brca_tcga_pan_can_atlas_2018	TCGA-E2-A14R-01	Breast Cancer	118.766
brca_tcga_pan_can_atlas_2018	TCGA-E2-A14S-01	Breast Cancer	18.0152
brca_tcga_pan_can_atlas_2018	TCGA-E2-A14T-01	Breast Cancer	45.7267
brca_tcga_pan_can_atlas_2018	TCGA-E2-A14U-01	Breast Cancer	404.83
brca_tcga_pan_can_atlas_2018	TCGA-E2-A14V-01	Breast Cancer	25.7108
brca_tcga_pan_can_atlas_2018	TCGA-E2-A14W-01	Breast Cancer	0.4792
brca_tcga_pan_can_atlas_2018	TCGA-E2-A14X-01	Breast Cancer	244.898
brca_tcga_pan_can_atlas_2018	TCGA-E2-A14Y-01	Breast Cancer	11.117
brca_tcga_pan_can_atlas_2018	TCGA-E2-A14Z-01	Breast Cancer	69.5067
brca_tcga_pan_can_atlas_2018	TCGA-E2-A150-01	Breast Cancer	41.2788
brca_tcga_pan_can_atlas_2018	TCGA-E2-A152-01	Breast Cancer	2.3746
brca_tcga_pan_can_atlas_2018	TCGA-E2-A153-01	Breast Cancer	22.2469
brca_tcga_pan_can_atlas_2018	TCGA-E2-A154-01	Breast Cancer	0
brca_tcga_pan_can_atlas_2018	TCGA-E2-A155-01	Breast Cancer	9.3116
brca_tcga_pan_can_atlas_2018	TCGA-E2-A156-01	Breast Cancer	10.7681
brca_tcga_pan_can_atlas_2018	TCGA-E2-A158-01	Breast Cancer	1825.72
brca_tcga_pan_can_atlas_2018	TCGA-E2-A159-01	Breast Cancer	24.6451
brca_tcga_pan_can_atlas_2018	TCGA-E2-A15A-01	Breast Cancer	10.2375
brca_tcga_pan_can_atlas_2018	TCGA-E2-A15C-01	Breast Cancer	26.8
brca_tcga_pan_can_atlas_2018	TCGA-E2-A15D-01	Breast Cancer	84.4133
brca_tcga_pan_can_atlas_2018	TCGA-E2-A15E-01	Breast Cancer	220.142
brca_tcga_pan_can_atlas_2018	TCGA-E2-A15F-01	Breast Cancer	20.281
brca_tcga_pan_can_atlas_2018	TCGA-E2-A15G-01	Breast Cancer	10.2459
brca_tcga_pan_can_atlas_2018	TCGA-E2-A15H-01	Breast Cancer	14.8893
brca_tcga_pan_can_atlas_2018	TCGA-E2-A15I-01	Breast Cancer	21.1948
brca_tcga_pan_can_atlas_2018	TCGA-E2-A15J-01	Breast Cancer	1.7668
brca_tcga_pan_can_atlas_2018	TCGA-E2-A15K-01	Breast Cancer	46.3114
brca_tcga_pan_can_atlas_2018	TCGA-E2-A15L-01	Breast Cancer	7.0181
brca_tcga_pan_can_atlas_2018	TCGA-E2-A15M-01	Breast Cancer	265.677
brca_tcga_pan_can_atlas_2018	TCGA-E2-A15O-01	Breast Cancer	25.5486
brca_tcga_pan_can_atlas_2018	TCGA-E2-A15P-01	Breast Cancer	42.4274
brca_tcga_pan_can_atlas_2018	TCGA-E2-A15R-01	Breast Cancer	6.1324
brca_tcga_pan_can_atlas_2018	TCGA-E2-A15S-01	Breast Cancer	14.6657
brca_tcga_pan_can_atlas_2018	TCGA-E2-A15T-01	Breast Cancer	20.3906
brca_tcga_pan_can_atlas_2018	TCGA-E2-A1AZ-01	Breast Cancer	27.0068
brca_tcga_pan_can_atlas_2018	TCGA-E2-A1B0-01	Breast Cancer	10.026
brca_tcga_pan_can_atlas_2018	TCGA-E2-A1B1-01	Breast Cancer	132.169
brca_tcga_pan_can_atlas_2018	TCGA-E2-A1B4-01	Breast Cancer	18.7694
brca_tcga_pan_can_atlas_2018	TCGA-E2-A1B5-01	Breast Cancer	355.954
brca_tcga_pan_can_atlas_2018	TCGA-E2-A1B6-01	Breast Cancer	2275.1
brca_tcga_pan_can_atlas_2018	TCGA-E2-A1BC-01	Breast Cancer	374.702
brca_tcga_pan_can_atlas_2018	TCGA-E2-A1BD-01	Breast Cancer	19.1243
brca_tcga_pan_can_atlas_2018	TCGA-E2-A1IE-01	Breast Cancer	36.8732
brca_tcga_pan_can_atlas_2018	TCGA-E2-A1IF-01	Breast Cancer	196.206
brca_tcga_pan_can_atlas_2018	TCGA-E2-A1IG-01	Breast Cancer	15.0223
brca_tcga_pan_can_atlas_2018	TCGA-E2-A1IH-01	Breast Cancer	81.0434
brca_tcga_pan_can_atlas_2018	TCGA-E2-A1II-01	Breast Cancer	77.6851
brca_tcga_pan_can_atlas_2018	TCGA-E2-A1IJ-01	Breast Cancer	55.8767
brca_tcga_pan_can_atlas_2018	TCGA-E2-A1IK-01	Breast Cancer	45.5556
brca_tcga_pan_can_atlas_2018	TCGA-E2-A1IL-01	Breast Cancer	116.015
brca_tcga_pan_can_atlas_2018	TCGA-E2-A1IN-01	Breast Cancer	10.6267
brca_tcga_pan_can_atlas_2018	TCGA-E2-A1IO-01	Breast Cancer	55.9882
brca_tcga_pan_can_atlas_2018	TCGA-E2-A1IU-01	Breast Cancer	38.6434
brca_tcga_pan_can_atlas_2018	TCGA-E2-A1L6-01	Breast Cancer	138.06
brca_tcga_pan_can_atlas_2018	TCGA-E2-A1L7-01	Breast Cancer	71.3333
brca_tcga_pan_can_atlas_2018	TCGA-E2-A1L8-01	Breast Cancer	211.454
brca_tcga_pan_can_atlas_2018	TCGA-E2-A1L9-01	Breast Cancer	33.6836
brca_tcga_pan_can_atlas_2018	TCGA-E2-A1LA-01	Breast Cancer	153.983
brca_tcga_pan_can_atlas_2018	TCGA-E2-A1LB-01	Breast Cancer	4.9422
brca_tcga_pan_can_atlas_2018	TCGA-E2-A1LE-01	Breast Cancer	57.5845
brca_tcga_pan_can_atlas_2018	TCGA-E2-A1LG-01	Breast Cancer	28.5627
brca_tcga_pan_can_atlas_2018	TCGA-E2-A1LH-01	Breast Cancer	519.39
brca_tcga_pan_can_atlas_2018	TCGA-E2-A1LI-01	Breast Cancer	904.147
brca_tcga_pan_can_atlas_2018	TCGA-E2-A1LK-01	Breast Cancer	232.417
brca_tcga_pan_can_atlas_2018	TCGA-E2-A1LL-01	Breast Cancer	58.1546
brca_tcga_pan_can_atlas_2018	TCGA-E2-A1LS-01	Breast Cancer	16518
brca_tcga_pan_can_atlas_2018	TCGA-E2-A2P5-01	Breast Cancer	5.9391
brca_tcga_pan_can_atlas_2018	TCGA-E2-A2P6-01	Breast Cancer	30.8069
brca_tcga_pan_can_atlas_2018	TCGA-E2-A3DX-01	Breast Cancer	72.8316
brca_tcga_pan_can_atlas_2018	TCGA-E2-A56Z-01	Breast Cancer	12.1731
brca_tcga_pan_can_atlas_2018	TCGA-E2-A570-01	Breast Cancer	29.9625
brca_tcga_pan_can_atlas_2018	TCGA-E2-A573-01	Breast Cancer	1158.82
brca_tcga_pan_can_atlas_2018	TCGA-E2-A574-01	Breast Cancer	741.302
brca_tcga_pan_can_atlas_2018	TCGA-E2-A576-01	Breast Cancer	126.031
brca_tcga_pan_can_atlas_2018	TCGA-E2-A9RU-01	Breast Cancer	12.8054
brca_tcga_pan_can_atlas_2018	TCGA-E9-A1N3-01	Breast Cancer	31.5955
brca_tcga_pan_can_atlas_2018	TCGA-E9-A1N4-01	Breast Cancer	21.9584
brca_tcga_pan_can_atlas_2018	TCGA-E9-A1N5-01	Breast Cancer	59.153
brca_tcga_pan_can_atlas_2018	TCGA-E9-A1N6-01	Breast Cancer	3.8005
brca_tcga_pan_can_atlas_2018	TCGA-E9-A1N8-01	Breast Cancer	335.369
brca_tcga_pan_can_atlas_2018	TCGA-E9-A1N9-01	Breast Cancer	30.4629
brca_tcga_pan_can_atlas_2018	TCGA-E9-A1NA-01	Breast Cancer	4.329
brca_tcga_pan_can_atlas_2018	TCGA-E9-A1NC-01	Breast Cancer	1136.87
brca_tcga_pan_can_atlas_2018	TCGA-E9-A1ND-01	Breast Cancer	66.9662
brca_tcga_pan_can_atlas_2018	TCGA-E9-A1NE-01	Breast Cancer	91.8435
brca_tcga_pan_can_atlas_2018	TCGA-E9-A1NF-01	Breast Cancer	13.6214
brca_tcga_pan_can_atlas_2018	TCGA-E9-A1NG-01	Breast Cancer	140.682
brca_tcga_pan_can_atlas_2018	TCGA-E9-A1NH-01	Breast Cancer	24.1503
brca_tcga_pan_can_atlas_2018	TCGA-E9-A1NI-01	Breast Cancer	15.6413
brca_tcga_pan_can_atlas_2018	TCGA-E9-A1QZ-01	Breast Cancer	615.529
brca_tcga_pan_can_atlas_2018	TCGA-E9-A1R0-01	Breast Cancer	212.344
brca_tcga_pan_can_atlas_2018	TCGA-E9-A1R2-01	Breast Cancer	50.598
brca_tcga_pan_can_atlas_2018	TCGA-E9-A1R3-01	Breast Cancer	76.9038
brca_tcga_pan_can_atlas_2018	TCGA-E9-A1R4-01	Breast Cancer	24.2422
brca_tcga_pan_can_atlas_2018	TCGA-E9-A1R5-01	Breast Cancer	14.1041
brca_tcga_pan_can_atlas_2018	TCGA-E9-A1R6-01	Breast Cancer	0
brca_tcga_pan_can_atlas_2018	TCGA-E9-A1R7-01	Breast Cancer	6.6854
brca_tcga_pan_can_atlas_2018	TCGA-E9-A1RA-01	Breast Cancer	39.0772
brca_tcga_pan_can_atlas_2018	TCGA-E9-A1RB-01	Breast Cancer	35.9001
brca_tcga_pan_can_atlas_2018	TCGA-E9-A1RC-01	Breast Cancer	3.2242
brca_tcga_pan_can_atlas_2018	TCGA-E9-A1RD-01	Breast Cancer	2.5728
brca_tcga_pan_can_atlas_2018	TCGA-E9-A1RE-01	Breast Cancer	21.5869
brca_tcga_pan_can_atlas_2018	TCGA-E9-A1RF-01	Breast Cancer	34.1323
brca_tcga_pan_can_atlas_2018	TCGA-E9-A1RG-01	Breast Cancer	40.6654
brca_tcga_pan_can_atlas_2018	TCGA-E9-A1RH-01	Breast Cancer	25.3747
brca_tcga_pan_can_atlas_2018	TCGA-E9-A1RI-01	Breast Cancer	13.8241
brca_tcga_pan_can_atlas_2018	TCGA-E9-A226-01	Breast Cancer	1.9462
brca_tcga_pan_can_atlas_2018	TCGA-E9-A227-01	Breast Cancer	53.325
brca_tcga_pan_can_atlas_2018	TCGA-E9-A228-01	Breast Cancer	4.61
brca_tcga_pan_can_atlas_2018	TCGA-E9-A229-01	Breast Cancer	17.5921
brca_tcga_pan_can_atlas_2018	TCGA-E9-A22A-01	Breast Cancer	46.0177
brca_tcga_pan_can_atlas_2018	TCGA-E9-A22B-01	Breast Cancer	84.3203
brca_tcga_pan_can_atlas_2018	TCGA-E9-A22D-01	Breast Cancer	41.5055
brca_tcga_pan_can_atlas_2018	TCGA-E9-A22E-01	Breast Cancer	9.3598
brca_tcga_pan_can_atlas_2018	TCGA-E9-A22G-01	Breast Cancer	202.13
brca_tcga_pan_can_atlas_2018	TCGA-E9-A22H-01	Breast Cancer	7.8169
brca_tcga_pan_can_atlas_2018	TCGA-E9-A243-01	Breast Cancer	294.749
brca_tcga_pan_can_atlas_2018	TCGA-E9-A244-01	Breast Cancer	50.637
brca_tcga_pan_can_atlas_2018	TCGA-E9-A245-01	Breast Cancer	12.7029
brca_tcga_pan_can_atlas_2018	TCGA-E9-A247-01	Breast Cancer	36.2592
brca_tcga_pan_can_atlas_2018	TCGA-E9-A248-01	Breast Cancer	34.9628
brca_tcga_pan_can_atlas_2018	TCGA-E9-A249-01	Breast Cancer	2.1098
brca_tcga_pan_can_atlas_2018	TCGA-E9-A24A-01	Breast Cancer	13.1974
brca_tcga_pan_can_atlas_2018	TCGA-E9-A295-01	Breast Cancer	60.8475
brca_tcga_pan_can_atlas_2018	TCGA-E9-A2JS-01	Breast Cancer	12.7542
brca_tcga_pan_can_atlas_2018	TCGA-E9-A2JT-01	Breast Cancer	207.507
brca_tcga_pan_can_atlas_2018	TCGA-E9-A3HO-01	Breast Cancer	21.4196
brca_tcga_pan_can_atlas_2018	TCGA-E9-A3Q9-01	Breast Cancer	284.175
brca_tcga_pan_can_atlas_2018	TCGA-E9-A3QA-01	Breast Cancer	1342.89
brca_tcga_pan_can_atlas_2018	TCGA-E9-A3X8-01	Breast Cancer	221.9
brca_tcga_pan_can_atlas_2018	TCGA-E9-A54X-01	Breast Cancer	0.993
brca_tcga_pan_can_atlas_2018	TCGA-E9-A54Y-01	Breast Cancer	4.7393
brca_tcga_pan_can_atlas_2018	TCGA-E9-A5FK-01	Breast Cancer	132.423
brca_tcga_pan_can_atlas_2018	TCGA-E9-A5FL-01	Breast Cancer	254.522
brca_tcga_pan_can_atlas_2018	TCGA-E9-A5UO-01	Breast Cancer	4.3243
brca_tcga_pan_can_atlas_2018	TCGA-E9-A5UP-01	Breast Cancer	1.5974
brca_tcga_pan_can_atlas_2018	TCGA-E9-A6HE-01	Breast Cancer	175.23
brca_tcga_pan_can_atlas_2018	TCGA-EW-A1IW-01	Breast Cancer	120.798
brca_tcga_pan_can_atlas_2018	TCGA-EW-A1IX-01	Breast Cancer	57.497
brca_tcga_pan_can_atlas_2018	TCGA-EW-A1IY-01	Breast Cancer	49.6641
brca_tcga_pan_can_atlas_2018	TCGA-EW-A1IZ-01	Breast Cancer	25.6547
brca_tcga_pan_can_atlas_2018	TCGA-EW-A1J1-01	Breast Cancer	14.437
brca_tcga_pan_can_atlas_2018	TCGA-EW-A1J2-01	Breast Cancer	69.0478
brca_tcga_pan_can_atlas_2018	TCGA-EW-A1J3-01	Breast Cancer	52.8451
brca_tcga_pan_can_atlas_2018	TCGA-EW-A1J5-01	Breast Cancer	31.3158
brca_tcga_pan_can_atlas_2018	TCGA-EW-A1J6-01	Breast Cancer	17.7173
brca_tcga_pan_can_atlas_2018	TCGA-EW-A1OV-01	Breast Cancer	220.464
brca_tcga_pan_can_atlas_2018	TCGA-EW-A1OW-01	Breast Cancer	409.838
brca_tcga_pan_can_atlas_2018	TCGA-EW-A1OX-01	Breast Cancer	2.1286
brca_tcga_pan_can_atlas_2018	TCGA-EW-A1OY-01	Breast Cancer	7.7519
brca_tcga_pan_can_atlas_2018	TCGA-EW-A1OZ-01	Breast Cancer	52.0735
brca_tcga_pan_can_atlas_2018	TCGA-EW-A1P0-01	Breast Cancer	10.7239
brca_tcga_pan_can_atlas_2018	TCGA-EW-A1P1-01	Breast Cancer	105.477
brca_tcga_pan_can_atlas_2018	TCGA-EW-A1P3-01	Breast Cancer	41.806
brca_tcga_pan_can_atlas_2018	TCGA-EW-A1P4-01	Breast Cancer	307.517
brca_tcga_pan_can_atlas_2018	TCGA-EW-A1P5-01	Breast Cancer	7.9947
brca_tcga_pan_can_atlas_2018	TCGA-EW-A1P6-01	Breast Cancer	8.4667
brca_tcga_pan_can_atlas_2018	TCGA-EW-A1P7-01	Breast Cancer	650.248
brca_tcga_pan_can_atlas_2018	TCGA-EW-A1P8-01	Breast Cancer	370.251
brca_tcga_pan_can_atlas_2018	TCGA-EW-A1PA-01	Breast Cancer	27.6402
brca_tcga_pan_can_atlas_2018	TCGA-EW-A1PB-01	Breast Cancer	29.6903
brca_tcga_pan_can_atlas_2018	TCGA-EW-A1PC-01	Breast Cancer	10.1129
brca_tcga_pan_can_atlas_2018	TCGA-EW-A1PD-01	Breast Cancer	55.0265
brca_tcga_pan_can_atlas_2018	TCGA-EW-A1PE-01	Breast Cancer	21.2986
brca_tcga_pan_can_atlas_2018	TCGA-EW-A1PF-01	Breast Cancer	34.185
brca_tcga_pan_can_atlas_2018	TCGA-EW-A1PG-01	Breast Cancer	58.5635
brca_tcga_pan_can_atlas_2018	TCGA-EW-A1PH-01	Breast Cancer	621.398
brca_tcga_pan_can_atlas_2018	TCGA-EW-A2FR-01	Breast Cancer	16.4967
brca_tcga_pan_can_atlas_2018	TCGA-EW-A2FS-01	Breast Cancer	130.515
brca_tcga_pan_can_atlas_2018	TCGA-EW-A2FV-01	Breast Cancer	102.199
brca_tcga_pan_can_atlas_2018	TCGA-EW-A2FW-01	Breast Cancer	5.5824
brca_tcga_pan_can_atlas_2018	TCGA-EW-A3E8-01	Breast Cancer	193.517
brca_tcga_pan_can_atlas_2018	TCGA-EW-A3U0-01	Breast Cancer	1540.92
brca_tcga_pan_can_atlas_2018	TCGA-EW-A423-01	Breast Cancer	19.0617
brca_tcga_pan_can_atlas_2018	TCGA-EW-A424-01	Breast Cancer	105.607
brca_tcga_pan_can_atlas_2018	TCGA-EW-A6S9-01	Breast Cancer	12.2371
brca_tcga_pan_can_atlas_2018	TCGA-EW-A6SA-01	Breast Cancer	1.552
brca_tcga_pan_can_atlas_2018	TCGA-EW-A6SB-01	Breast Cancer	1097.74
brca_tcga_pan_can_atlas_2018	TCGA-EW-A6SC-01	Breast Cancer	121.327
brca_tcga_pan_can_atlas_2018	TCGA-EW-A6SD-01	Breast Cancer	31.0045
brca_tcga_pan_can_atlas_2018	TCGA-GI-A2C8-01	Breast Cancer	11.0442
brca_tcga_pan_can_atlas_2018	TCGA-GI-A2C9-01	Breast Cancer	4272.5
brca_tcga_pan_can_atlas_2018	TCGA-GM-A2D9-01	Breast Cancer	38.3225
brca_tcga_pan_can_atlas_2018	TCGA-GM-A2DA-01	Breast Cancer	86.8621
brca_tcga_pan_can_atlas_2018	TCGA-GM-A2DB-01	Breast Cancer	26.0999
brca_tcga_pan_can_atlas_2018	TCGA-GM-A2DC-01	Breast Cancer	26.2618
brca_tcga_pan_can_atlas_2018	TCGA-GM-A2DD-01	Breast Cancer	128.889
brca_tcga_pan_can_atlas_2018	TCGA-GM-A2DF-01	Breast Cancer	2974.4
brca_tcga_pan_can_atlas_2018	TCGA-GM-A2DH-01	Breast Cancer	61.5385
brca_tcga_pan_can_atlas_2018	TCGA-GM-A2DI-01	Breast Cancer	117.88
brca_tcga_pan_can_atlas_2018	TCGA-GM-A2DK-01	Breast Cancer	310.185
brca_tcga_pan_can_atlas_2018	TCGA-GM-A2DL-01	Breast Cancer	118.746
brca_tcga_pan_can_atlas_2018	TCGA-GM-A2DM-01	Breast Cancer	34.4526
brca_tcga_pan_can_atlas_2018	TCGA-GM-A2DN-01	Breast Cancer	338.604
brca_tcga_pan_can_atlas_2018	TCGA-GM-A2DO-01	Breast Cancer	116.142
brca_tcga_pan_can_atlas_2018	TCGA-GM-A3NW-01	Breast Cancer	57.6497
brca_tcga_pan_can_atlas_2018	TCGA-GM-A3NY-01	Breast Cancer	43.3276
brca_tcga_pan_can_atlas_2018	TCGA-GM-A3XG-01	Breast Cancer	1442.18
brca_tcga_pan_can_atlas_2018	TCGA-GM-A3XL-01	Breast Cancer	24.2298
brca_tcga_pan_can_atlas_2018	TCGA-GM-A3XN-01	Breast Cancer	197.303
brca_tcga_pan_can_atlas_2018	TCGA-GM-A4E0-01	Breast Cancer	232.04
brca_tcga_pan_can_atlas_2018	TCGA-GM-A5PV-01	Breast Cancer	170.036
brca_tcga_pan_can_atlas_2018	TCGA-GM-A5PX-01	Breast Cancer	159.047
brca_tcga_pan_can_atlas_2018	TCGA-HN-A2NL-01	Breast Cancer	95.0353
brca_tcga_pan_can_atlas_2018	TCGA-HN-A2OB-01	Breast Cancer	329.586
brca_tcga_pan_can_atlas_2018	TCGA-JL-A3YW-01	Breast Cancer	20.5331
brca_tcga_pan_can_atlas_2018	TCGA-JL-A3YX-01	Breast Cancer	28.1821
brca_tcga_pan_can_atlas_2018	TCGA-LD-A66U-01	Breast Cancer	123.596
brca_tcga_pan_can_atlas_2018	TCGA-LD-A74U-01	Breast Cancer	202.247
brca_tcga_pan_can_atlas_2018	TCGA-LD-A7W5-01	Breast Cancer	184.675
brca_tcga_pan_can_atlas_2018	TCGA-LD-A7W6-01	Breast Cancer	72.1572
brca_tcga_pan_can_atlas_2018	TCGA-LD-A9QF-01	Breast Cancer	165.933
brca_tcga_pan_can_atlas_2018	TCGA-LL-A440-01	Breast Cancer	161.347
brca_tcga_pan_can_atlas_2018	TCGA-LL-A441-01	Breast Cancer	2200.43
brca_tcga_pan_can_atlas_2018	TCGA-LL-A442-01	Breast Cancer	18.4416
brca_tcga_pan_can_atlas_2018	TCGA-LL-A50Y-01	Breast Cancer	392.346
brca_tcga_pan_can_atlas_2018	TCGA-LL-A5YL-01	Breast Cancer	47.1461
brca_tcga_pan_can_atlas_2018	TCGA-LL-A5YM-01	Breast Cancer	177.302
brca_tcga_pan_can_atlas_2018	TCGA-LL-A5YN-01	Breast Cancer	211.599
brca_tcga_pan_can_atlas_2018	TCGA-LL-A5YO-01	Breast Cancer	134.93
brca_tcga_pan_can_atlas_2018	TCGA-LL-A5YP-01	Breast Cancer	1335.9
brca_tcga_pan_can_atlas_2018	TCGA-LL-A6FP-01	Breast Cancer	14.7849
brca_tcga_pan_can_atlas_2018	TCGA-LL-A6FQ-01	Breast Cancer	24.9647
brca_tcga_pan_can_atlas_2018	TCGA-LL-A6FR-01	Breast Cancer	1147.13
brca_tcga_pan_can_atlas_2018	TCGA-LL-A73Y-01	Breast Cancer	4089.79
brca_tcga_pan_can_atlas_2018	TCGA-LL-A73Z-01	Breast Cancer	370.523
brca_tcga_pan_can_atlas_2018	TCGA-LL-A740-01	Breast Cancer	156.641
brca_tcga_pan_can_atlas_2018	TCGA-LL-A7SZ-01	Breast Cancer	98.2578
brca_tcga_pan_can_atlas_2018	TCGA-LL-A7T0-01	Breast Cancer	45.1977
brca_tcga_pan_can_atlas_2018	TCGA-LL-A8F5-01	Breast Cancer	499.475
brca_tcga_pan_can_atlas_2018	TCGA-LL-A9Q3-01	Breast Cancer	22.7478
brca_tcga_pan_can_atlas_2018	TCGA-LQ-A4E4-01	Breast Cancer	46.8798
brca_tcga_pan_can_atlas_2018	TCGA-MS-A51U-01	Breast Cancer	113.198
brca_tcga_pan_can_atlas_2018	TCGA-OK-A5Q2-01	Breast Cancer	146.444
brca_tcga_pan_can_atlas_2018	TCGA-OL-A5D6-01	Breast Cancer	19.9897
brca_tcga_pan_can_atlas_2018	TCGA-OL-A5D7-01	Breast Cancer	35.838
brca_tcga_pan_can_atlas_2018	TCGA-OL-A5D8-01	Breast Cancer	8.2713
brca_tcga_pan_can_atlas_2018	TCGA-OL-A5DA-01	Breast Cancer	29.901
brca_tcga_pan_can_atlas_2018	TCGA-OL-A5RU-01	Breast Cancer	80.3456
brca_tcga_pan_can_atlas_2018	TCGA-OL-A5RV-01	Breast Cancer	105.968
brca_tcga_pan_can_atlas_2018	TCGA-OL-A5RW-01	Breast Cancer	36.665
brca_tcga_pan_can_atlas_2018	TCGA-OL-A5RX-01	Breast Cancer	200.435
brca_tcga_pan_can_atlas_2018	TCGA-OL-A5RY-01	Breast Cancer	446.993
brca_tcga_pan_can_atlas_2018	TCGA-OL-A5RZ-01	Breast Cancer	38.8747
brca_tcga_pan_can_atlas_2018	TCGA-OL-A5S0-01	Breast Cancer	1232.29
brca_tcga_pan_can_atlas_2018	TCGA-OL-A66H-01	Breast Cancer	49.2077
brca_tcga_pan_can_atlas_2018	TCGA-OL-A66I-01	Breast Cancer	355.138
brca_tcga_pan_can_atlas_2018	TCGA-OL-A66J-01	Breast Cancer	355.566
brca_tcga_pan_can_atlas_2018	TCGA-OL-A66K-01	Breast Cancer	28.1836
brca_tcga_pan_can_atlas_2018	TCGA-OL-A66L-01	Breast Cancer	226.523
brca_tcga_pan_can_atlas_2018	TCGA-OL-A66N-01	Breast Cancer	106.45
brca_tcga_pan_can_atlas_2018	TCGA-OL-A66O-01	Breast Cancer	7.9862
brca_tcga_pan_can_atlas_2018	TCGA-OL-A66P-01	Breast Cancer	82.7338
brca_tcga_pan_can_atlas_2018	TCGA-OL-A6VO-01	Breast Cancer	58.7643
brca_tcga_pan_can_atlas_2018	TCGA-OL-A6VQ-01	Breast Cancer	54.5493
brca_tcga_pan_can_atlas_2018	TCGA-OL-A6VR-01	Breast Cancer	59.0204
brca_tcga_pan_can_atlas_2018	TCGA-OL-A97C-01	Breast Cancer	193.788
brca_tcga_pan_can_atlas_2018	TCGA-PE-A5DC-01	Breast Cancer	26.6123
brca_tcga_pan_can_atlas_2018	TCGA-PE-A5DD-01	Breast Cancer	16.4016
brca_tcga_pan_can_atlas_2018	TCGA-PE-A5DE-01	Breast Cancer	131.024
brca_tcga_pan_can_atlas_2018	TCGA-PL-A8LV-01	Breast Cancer	130.315
brca_tcga_pan_can_atlas_2018	TCGA-PL-A8LX-01	Breast Cancer	17.8035
brca_tcga_pan_can_atlas_2018	TCGA-PL-A8LY-01	Breast Cancer	1349.75
brca_tcga_pan_can_atlas_2018	TCGA-PL-A8LZ-01	Breast Cancer	664.033
brca_tcga_pan_can_atlas_2018	TCGA-S3-A6ZF-01	Breast Cancer	22.6675
brca_tcga_pan_can_atlas_2018	TCGA-S3-A6ZG-01	Breast Cancer	19.6462
brca_tcga_pan_can_atlas_2018	TCGA-S3-A6ZH-01	Breast Cancer	34.6429
brca_tcga_pan_can_atlas_2018	TCGA-S3-AA0Z-01	Breast Cancer	909.216
brca_tcga_pan_can_atlas_2018	TCGA-S3-AA10-01	Breast Cancer	104.636
brca_tcga_pan_can_atlas_2018	TCGA-S3-AA11-01	Breast Cancer	35.5398
brca_tcga_pan_can_atlas_2018	TCGA-S3-AA12-01	Breast Cancer	0.9799
brca_tcga_pan_can_atlas_2018	TCGA-S3-AA14-01	Breast Cancer	21.4135
brca_tcga_pan_can_atlas_2018	TCGA-S3-AA15-01	Breast Cancer	408.87
brca_tcga_pan_can_atlas_2018	TCGA-S3-AA17-01	Breast Cancer	29.9252
brca_tcga_pan_can_atlas_2018	TCGA-UL-AAZ6-01	Breast Cancer	9.1821
brca_tcga_pan_can_atlas_2018	TCGA-UU-A93S-01	Breast Cancer	1.4472
brca_tcga_pan_can_atlas_2018	TCGA-V7-A7HQ-01	Breast Cancer	65.2788
brca_tcga_pan_can_atlas_2018	TCGA-W8-A86G-01	Breast Cancer	546.274
brca_tcga_pan_can_atlas_2018	TCGA-WT-AB41-01	Breast Cancer	233.439
brca_tcga_pan_can_atlas_2018	TCGA-WT-AB44-01	Breast Cancer	27.6929
brca_tcga_pan_can_atlas_2018	TCGA-XX-A899-01	Breast Cancer	248.425
brca_tcga_pan_can_atlas_2018	TCGA-XX-A89A-01	Breast Cancer	410.959
brca_tcga_pan_can_atlas_2018	TCGA-Z7-A8R5-01	Breast Cancer	1287.82
brca_tcga_pan_can_atlas_2018	TCGA-Z7-A8R6-01	Breast Cancer	43.4972
cesc_tcga_pan_can_atlas_2018	TCGA-2W-A8YY-01	Cervical Cancer	17.1674
cesc_tcga_pan_can_atlas_2018	TCGA-4J-AA1J-01	Cervical Cancer	20.9312
cesc_tcga_pan_can_atlas_2018	TCGA-BI-A0VR-01	Cervical Cancer	142.647
cesc_tcga_pan_can_atlas_2018	TCGA-BI-A0VS-01	Cervical Cancer	89.2257
cesc_tcga_pan_can_atlas_2018	TCGA-BI-A20A-01	Cervical Cancer	213.121
cesc_tcga_pan_can_atlas_2018	TCGA-C5-A0TN-01	Cervical Cancer	69.9492
cesc_tcga_pan_can_atlas_2018	TCGA-C5-A1BE-01	Cervical Cancer	76.0355
cesc_tcga_pan_can_atlas_2018	TCGA-C5-A1BF-01	Cervical Cancer	58.399
cesc_tcga_pan_can_atlas_2018	TCGA-C5-A1BI-01	Cervical Cancer	124.556
cesc_tcga_pan_can_atlas_2018	TCGA-C5-A1BJ-01	Cervical Cancer	98.9706
cesc_tcga_pan_can_atlas_2018	TCGA-C5-A1BK-01	Cervical Cancer	352.223
cesc_tcga_pan_can_atlas_2018	TCGA-C5-A1BL-01	Cervical Cancer	114.569
cesc_tcga_pan_can_atlas_2018	TCGA-C5-A1BM-01	Cervical Cancer	540.572
cesc_tcga_pan_can_atlas_2018	TCGA-C5-A1BN-01	Cervical Cancer	16.2929
cesc_tcga_pan_can_atlas_2018	TCGA-C5-A1BQ-01	Cervical Cancer	32.6698
cesc_tcga_pan_can_atlas_2018	TCGA-C5-A1M5-01	Cervical Cancer	361.588
cesc_tcga_pan_can_atlas_2018	TCGA-C5-A1M6-01	Cervical Cancer	21.2014
cesc_tcga_pan_can_atlas_2018	TCGA-C5-A1M7-01	Cervical Cancer	134.106
cesc_tcga_pan_can_atlas_2018	TCGA-C5-A1M8-01	Cervical Cancer	5.9222
cesc_tcga_pan_can_atlas_2018	TCGA-C5-A1M9-01	Cervical Cancer	11.6452
cesc_tcga_pan_can_atlas_2018	TCGA-C5-A1ME-01	Cervical Cancer	133.592
cesc_tcga_pan_can_atlas_2018	TCGA-C5-A1MF-01	Cervical Cancer	21.5191
cesc_tcga_pan_can_atlas_2018	TCGA-C5-A1MH-01	Cervical Cancer	49.48
cesc_tcga_pan_can_atlas_2018	TCGA-C5-A1MI-01	Cervical Cancer	66.4467
cesc_tcga_pan_can_atlas_2018	TCGA-C5-A1MJ-01	Cervical Cancer	60.3357
cesc_tcga_pan_can_atlas_2018	TCGA-C5-A1MK-01	Cervical Cancer	10.8371
cesc_tcga_pan_can_atlas_2018	TCGA-C5-A1ML-01	Cervical Cancer	357.793
cesc_tcga_pan_can_atlas_2018	TCGA-C5-A1MN-01	Cervical Cancer	135.897
cesc_tcga_pan_can_atlas_2018	TCGA-C5-A1MP-01	Cervical Cancer	1029.56
cesc_tcga_pan_can_atlas_2018	TCGA-C5-A1MQ-01	Cervical Cancer	182.736
cesc_tcga_pan_can_atlas_2018	TCGA-C5-A2LS-01	Cervical Cancer	121.559
cesc_tcga_pan_can_atlas_2018	TCGA-C5-A2LT-01	Cervical Cancer	91.7085
cesc_tcga_pan_can_atlas_2018	TCGA-C5-A2LV-01	Cervical Cancer	941.284
cesc_tcga_pan_can_atlas_2018	TCGA-C5-A2LX-01	Cervical Cancer	1870.23
cesc_tcga_pan_can_atlas_2018	TCGA-C5-A2LY-01	Cervical Cancer	1318.51
cesc_tcga_pan_can_atlas_2018	TCGA-C5-A2LZ-01	Cervical Cancer	106.248
cesc_tcga_pan_can_atlas_2018	TCGA-C5-A2M1-01	Cervical Cancer	48.9555
cesc_tcga_pan_can_atlas_2018	TCGA-C5-A2M2-01	Cervical Cancer	20.8333
cesc_tcga_pan_can_atlas_2018	TCGA-C5-A3HD-01	Cervical Cancer	18.9439
cesc_tcga_pan_can_atlas_2018	TCGA-C5-A3HE-01	Cervical Cancer	20.8274
cesc_tcga_pan_can_atlas_2018	TCGA-C5-A3HF-01	Cervical Cancer	91.2031
cesc_tcga_pan_can_atlas_2018	TCGA-C5-A3HL-01	Cervical Cancer	108.091
cesc_tcga_pan_can_atlas_2018	TCGA-C5-A7CG-01	Cervical Cancer	176.449
cesc_tcga_pan_can_atlas_2018	TCGA-C5-A7CH-01	Cervical Cancer	54.1212
cesc_tcga_pan_can_atlas_2018	TCGA-C5-A7CJ-01	Cervical Cancer	388.298
cesc_tcga_pan_can_atlas_2018	TCGA-C5-A7CK-01	Cervical Cancer	2.7248
cesc_tcga_pan_can_atlas_2018	TCGA-C5-A7CL-01	Cervical Cancer	22.3881
cesc_tcga_pan_can_atlas_2018	TCGA-C5-A7CM-01	Cervical Cancer	12.7877
cesc_tcga_pan_can_atlas_2018	TCGA-C5-A7CO-01	Cervical Cancer	99.6169
cesc_tcga_pan_can_atlas_2018	TCGA-C5-A7UC-01	Cervical Cancer	5.6778
cesc_tcga_pan_can_atlas_2018	TCGA-C5-A7UE-01	Cervical Cancer	141.431
cesc_tcga_pan_can_atlas_2018	TCGA-C5-A7UH-01	Cervical Cancer	13.3514
cesc_tcga_pan_can_atlas_2018	TCGA-C5-A7UI-01	Cervical Cancer	184.031
cesc_tcga_pan_can_atlas_2018	TCGA-C5-A7X3-01	Cervical Cancer	92.603
cesc_tcga_pan_can_atlas_2018	TCGA-C5-A7X5-01	Cervical Cancer	2.2455
cesc_tcga_pan_can_atlas_2018	TCGA-C5-A7X8-01	Cervical Cancer	149.213
cesc_tcga_pan_can_atlas_2018	TCGA-C5-A7XC-01	Cervical Cancer	186.135
cesc_tcga_pan_can_atlas_2018	TCGA-C5-A8XH-01	Cervical Cancer	69.4043
cesc_tcga_pan_can_atlas_2018	TCGA-C5-A8XI-01	Cervical Cancer	33.033
cesc_tcga_pan_can_atlas_2018	TCGA-C5-A8XJ-01	Cervical Cancer	32.8312
cesc_tcga_pan_can_atlas_2018	TCGA-C5-A8XK-01	Cervical Cancer	29.6296
cesc_tcga_pan_can_atlas_2018	TCGA-C5-A8YQ-01	Cervical Cancer	7.3171
cesc_tcga_pan_can_atlas_2018	TCGA-C5-A8YR-01	Cervical Cancer	0.5216
cesc_tcga_pan_can_atlas_2018	TCGA-C5-A8YT-01	Cervical Cancer	10.0603
cesc_tcga_pan_can_atlas_2018	TCGA-C5-A8ZZ-01	Cervical Cancer	6.8656
cesc_tcga_pan_can_atlas_2018	TCGA-C5-A907-01	Cervical Cancer	9.8765
cesc_tcga_pan_can_atlas_2018	TCGA-DG-A2KH-01	Cervical Cancer	23.9957
cesc_tcga_pan_can_atlas_2018	TCGA-DG-A2KJ-01	Cervical Cancer	207.317
cesc_tcga_pan_can_atlas_2018	TCGA-DG-A2KK-01	Cervical Cancer	74.0388
cesc_tcga_pan_can_atlas_2018	TCGA-DG-A2KL-01	Cervical Cancer	323.059
cesc_tcga_pan_can_atlas_2018	TCGA-DG-A2KM-01	Cervical Cancer	143.481
cesc_tcga_pan_can_atlas_2018	TCGA-DR-A0ZL-01	Cervical Cancer	71.8394
cesc_tcga_pan_can_atlas_2018	TCGA-DR-A0ZM-01	Cervical Cancer	177.703
cesc_tcga_pan_can_atlas_2018	TCGA-DS-A0VK-01	Cervical Cancer	30.5307
cesc_tcga_pan_can_atlas_2018	TCGA-DS-A0VL-01	Cervical Cancer	75.6372
cesc_tcga_pan_can_atlas_2018	TCGA-DS-A0VM-01	Cervical Cancer	109.609
cesc_tcga_pan_can_atlas_2018	TCGA-DS-A0VN-01	Cervical Cancer	194.257
cesc_tcga_pan_can_atlas_2018	TCGA-DS-A1OA-01	Cervical Cancer	195.494
cesc_tcga_pan_can_atlas_2018	TCGA-DS-A3LQ-01	Cervical Cancer	24.0707
cesc_tcga_pan_can_atlas_2018	TCGA-DS-A5RQ-01	Cervical Cancer	204.354
cesc_tcga_pan_can_atlas_2018	TCGA-DS-A7WF-01	Cervical Cancer	27.6697
cesc_tcga_pan_can_atlas_2018	TCGA-DS-A7WH-01	Cervical Cancer	16.8661
cesc_tcga_pan_can_atlas_2018	TCGA-DS-A7WI-01	Cervical Cancer	89.207
cesc_tcga_pan_can_atlas_2018	TCGA-EA-A1QS-01	Cervical Cancer	304.498
cesc_tcga_pan_can_atlas_2018	TCGA-EA-A1QT-01	Cervical Cancer	38.7042
cesc_tcga_pan_can_atlas_2018	TCGA-EA-A3HQ-01	Cervical Cancer	244.632
cesc_tcga_pan_can_atlas_2018	TCGA-EA-A3HR-01	Cervical Cancer	149.504
cesc_tcga_pan_can_atlas_2018	TCGA-EA-A3HS-01	Cervical Cancer	18.1951
cesc_tcga_pan_can_atlas_2018	TCGA-EA-A3HT-01	Cervical Cancer	116.261
cesc_tcga_pan_can_atlas_2018	TCGA-EA-A3HU-01	Cervical Cancer	34.1435
cesc_tcga_pan_can_atlas_2018	TCGA-EA-A3QD-01	Cervical Cancer	210.081
cesc_tcga_pan_can_atlas_2018	TCGA-EA-A3QE-01	Cervical Cancer	133.217
cesc_tcga_pan_can_atlas_2018	TCGA-EA-A3Y4-01	Cervical Cancer	34.0055
cesc_tcga_pan_can_atlas_2018	TCGA-EA-A410-01	Cervical Cancer	45.3087
cesc_tcga_pan_can_atlas_2018	TCGA-EA-A411-01	Cervical Cancer	159.429
cesc_tcga_pan_can_atlas_2018	TCGA-EA-A439-01	Cervical Cancer	9.1457
cesc_tcga_pan_can_atlas_2018	TCGA-EA-A43B-01	Cervical Cancer	102.931
cesc_tcga_pan_can_atlas_2018	TCGA-EA-A44S-01	Cervical Cancer	72.2247
cesc_tcga_pan_can_atlas_2018	TCGA-EA-A4BA-01	Cervical Cancer	45.9506
cesc_tcga_pan_can_atlas_2018	TCGA-EA-A50E-01	Cervical Cancer	60.1248
cesc_tcga_pan_can_atlas_2018	TCGA-EA-A556-01	Cervical Cancer	88.2779
cesc_tcga_pan_can_atlas_2018	TCGA-EA-A5FO-01	Cervical Cancer	7.8101
cesc_tcga_pan_can_atlas_2018	TCGA-EA-A5O9-01	Cervical Cancer	78.1877
cesc_tcga_pan_can_atlas_2018	TCGA-EA-A5ZD-01	Cervical Cancer	433.435
cesc_tcga_pan_can_atlas_2018	TCGA-EA-A5ZE-01	Cervical Cancer	479.685
cesc_tcga_pan_can_atlas_2018	TCGA-EA-A5ZF-01	Cervical Cancer	8.2169
cesc_tcga_pan_can_atlas_2018	TCGA-EA-A6QX-01	Cervical Cancer	13.8149
cesc_tcga_pan_can_atlas_2018	TCGA-EA-A78R-01	Cervical Cancer	149.482
cesc_tcga_pan_can_atlas_2018	TCGA-EA-A97N-01	Cervical Cancer	100.691
cesc_tcga_pan_can_atlas_2018	TCGA-EK-A2GZ-01	Cervical Cancer	83.3835
cesc_tcga_pan_can_atlas_2018	TCGA-EK-A2H0-01	Cervical Cancer	69.9277
cesc_tcga_pan_can_atlas_2018	TCGA-EK-A2H1-01	Cervical Cancer	221.463
cesc_tcga_pan_can_atlas_2018	TCGA-EK-A2IP-01	Cervical Cancer	15.9129
cesc_tcga_pan_can_atlas_2018	TCGA-EK-A2PG-01	Cervical Cancer	57.9461
cesc_tcga_pan_can_atlas_2018	TCGA-EK-A2PI-01	Cervical Cancer	22.4976
cesc_tcga_pan_can_atlas_2018	TCGA-EK-A2PK-01	Cervical Cancer	28.5869
cesc_tcga_pan_can_atlas_2018	TCGA-EK-A2PL-01	Cervical Cancer	18.5602
cesc_tcga_pan_can_atlas_2018	TCGA-EK-A2PM-01	Cervical Cancer	1.4411
cesc_tcga_pan_can_atlas_2018	TCGA-EK-A2R7-01	Cervical Cancer	63.4281
cesc_tcga_pan_can_atlas_2018	TCGA-EK-A2R8-01	Cervical Cancer	7.4296
cesc_tcga_pan_can_atlas_2018	TCGA-EK-A2R9-01	Cervical Cancer	1940.71
cesc_tcga_pan_can_atlas_2018	TCGA-EK-A2RA-01	Cervical Cancer	475.312
cesc_tcga_pan_can_atlas_2018	TCGA-EK-A2RB-01	Cervical Cancer	28.8196
cesc_tcga_pan_can_atlas_2018	TCGA-EK-A2RC-01	Cervical Cancer	153.308
cesc_tcga_pan_can_atlas_2018	TCGA-EK-A2RE-01	Cervical Cancer	69.7968
cesc_tcga_pan_can_atlas_2018	TCGA-EK-A2RJ-01	Cervical Cancer	5.2106
cesc_tcga_pan_can_atlas_2018	TCGA-EK-A2RK-01	Cervical Cancer	204
cesc_tcga_pan_can_atlas_2018	TCGA-EK-A2RL-01	Cervical Cancer	10.5609
cesc_tcga_pan_can_atlas_2018	TCGA-EK-A2RM-01	Cervical Cancer	9.2343
cesc_tcga_pan_can_atlas_2018	TCGA-EK-A2RN-01	Cervical Cancer	116.538
cesc_tcga_pan_can_atlas_2018	TCGA-EK-A2RO-01	Cervical Cancer	49.8361
cesc_tcga_pan_can_atlas_2018	TCGA-EK-A3GJ-01	Cervical Cancer	126.504
cesc_tcga_pan_can_atlas_2018	TCGA-EK-A3GK-01	Cervical Cancer	4.3034
cesc_tcga_pan_can_atlas_2018	TCGA-EK-A3GM-01	Cervical Cancer	2.3205
cesc_tcga_pan_can_atlas_2018	TCGA-EK-A3GN-01	Cervical Cancer	20.3046
cesc_tcga_pan_can_atlas_2018	TCGA-EX-A1H5-01	Cervical Cancer	101.047
cesc_tcga_pan_can_atlas_2018	TCGA-EX-A1H6-01	Cervical Cancer	26.1491
cesc_tcga_pan_can_atlas_2018	TCGA-EX-A3L1-01	Cervical Cancer	101.137
cesc_tcga_pan_can_atlas_2018	TCGA-EX-A69L-01	Cervical Cancer	293.406
cesc_tcga_pan_can_atlas_2018	TCGA-EX-A69M-01	Cervical Cancer	257.095
cesc_tcga_pan_can_atlas_2018	TCGA-EX-A8YF-01	Cervical Cancer	7.1365
cesc_tcga_pan_can_atlas_2018	TCGA-FU-A23K-01	Cervical Cancer	92.8894
cesc_tcga_pan_can_atlas_2018	TCGA-FU-A23L-01	Cervical Cancer	65.7534
cesc_tcga_pan_can_atlas_2018	TCGA-FU-A2QG-01	Cervical Cancer	41.6891
cesc_tcga_pan_can_atlas_2018	TCGA-FU-A3EO-01	Cervical Cancer	270.414
cesc_tcga_pan_can_atlas_2018	TCGA-FU-A3HY-01	Cervical Cancer	39.974
cesc_tcga_pan_can_atlas_2018	TCGA-FU-A3HZ-01	Cervical Cancer	6.7318
cesc_tcga_pan_can_atlas_2018	TCGA-FU-A3NI-01	Cervical Cancer	55.9602
cesc_tcga_pan_can_atlas_2018	TCGA-FU-A3TQ-01	Cervical Cancer	366.004
cesc_tcga_pan_can_atlas_2018	TCGA-FU-A3TX-01	Cervical Cancer	98.2069
cesc_tcga_pan_can_atlas_2018	TCGA-FU-A3WB-01	Cervical Cancer	34.093
cesc_tcga_pan_can_atlas_2018	TCGA-FU-A3YQ-01	Cervical Cancer	492.193
cesc_tcga_pan_can_atlas_2018	TCGA-FU-A40J-01	Cervical Cancer	130.59
cesc_tcga_pan_can_atlas_2018	TCGA-FU-A57G-01	Cervical Cancer	15.2483
cesc_tcga_pan_can_atlas_2018	TCGA-FU-A5XV-01	Cervical Cancer	96.3061
cesc_tcga_pan_can_atlas_2018	TCGA-FU-A770-01	Cervical Cancer	35.6597
cesc_tcga_pan_can_atlas_2018	TCGA-GH-A9DA-01	Cervical Cancer	129.186
cesc_tcga_pan_can_atlas_2018	TCGA-HG-A2PA-01	Cervical Cancer	122.442
cesc_tcga_pan_can_atlas_2018	TCGA-HM-A3JJ-01	Cervical Cancer	308.889
cesc_tcga_pan_can_atlas_2018	TCGA-HM-A3JK-01	Cervical Cancer	408.774
cesc_tcga_pan_can_atlas_2018	TCGA-HM-A4S6-01	Cervical Cancer	209.966
cesc_tcga_pan_can_atlas_2018	TCGA-HM-A6W2-01	Cervical Cancer	11.5151
cesc_tcga_pan_can_atlas_2018	TCGA-IR-A3L7-01	Cervical Cancer	11.4654
cesc_tcga_pan_can_atlas_2018	TCGA-IR-A3LA-01	Cervical Cancer	26.3721
cesc_tcga_pan_can_atlas_2018	TCGA-IR-A3LB-01	Cervical Cancer	29.1101
cesc_tcga_pan_can_atlas_2018	TCGA-IR-A3LC-01	Cervical Cancer	52.8993
cesc_tcga_pan_can_atlas_2018	TCGA-IR-A3LF-01	Cervical Cancer	78.1305
cesc_tcga_pan_can_atlas_2018	TCGA-IR-A3LH-01	Cervical Cancer	611.124
cesc_tcga_pan_can_atlas_2018	TCGA-IR-A3LI-01	Cervical Cancer	36.0257
cesc_tcga_pan_can_atlas_2018	TCGA-IR-A3LK-01	Cervical Cancer	75.322
cesc_tcga_pan_can_atlas_2018	TCGA-IR-A3LL-01	Cervical Cancer	186.865
cesc_tcga_pan_can_atlas_2018	TCGA-JW-A5VG-01	Cervical Cancer	28.8343
cesc_tcga_pan_can_atlas_2018	TCGA-JW-A5VH-01	Cervical Cancer	7.3901
cesc_tcga_pan_can_atlas_2018	TCGA-JW-A5VI-01	Cervical Cancer	88.8014
cesc_tcga_pan_can_atlas_2018	TCGA-JW-A5VJ-01	Cervical Cancer	8.8781
cesc_tcga_pan_can_atlas_2018	TCGA-JW-A5VK-01	Cervical Cancer	62.7256
cesc_tcga_pan_can_atlas_2018	TCGA-JW-A5VL-01	Cervical Cancer	229.401
cesc_tcga_pan_can_atlas_2018	TCGA-JW-A69B-01	Cervical Cancer	29.1719
cesc_tcga_pan_can_atlas_2018	TCGA-JW-A852-01	Cervical Cancer	410.849
cesc_tcga_pan_can_atlas_2018	TCGA-JW-AAVH-01	Cervical Cancer	14.8325
cesc_tcga_pan_can_atlas_2018	TCGA-JX-A3PZ-01	Cervical Cancer	518.939
cesc_tcga_pan_can_atlas_2018	TCGA-JX-A3Q0-01	Cervical Cancer	43.295
cesc_tcga_pan_can_atlas_2018	TCGA-JX-A3Q8-01	Cervical Cancer	113.75
cesc_tcga_pan_can_atlas_2018	TCGA-JX-A5QV-01	Cervical Cancer	210.645
cesc_tcga_pan_can_atlas_2018	TCGA-LP-A4AU-01	Cervical Cancer	12.6802
cesc_tcga_pan_can_atlas_2018	TCGA-LP-A4AV-01	Cervical Cancer	295.493
cesc_tcga_pan_can_atlas_2018	TCGA-LP-A4AW-01	Cervical Cancer	163.074
cesc_tcga_pan_can_atlas_2018	TCGA-LP-A4AX-01	Cervical Cancer	177.697
cesc_tcga_pan_can_atlas_2018	TCGA-LP-A5U2-01	Cervical Cancer	36.4398
cesc_tcga_pan_can_atlas_2018	TCGA-LP-A5U3-01	Cervical Cancer	302.208
cesc_tcga_pan_can_atlas_2018	TCGA-LP-A7HU-01	Cervical Cancer	49.3593
cesc_tcga_pan_can_atlas_2018	TCGA-MA-AA3W-01	Cervical Cancer	818.495
cesc_tcga_pan_can_atlas_2018	TCGA-MA-AA3X-01	Cervical Cancer	151.5
cesc_tcga_pan_can_atlas_2018	TCGA-MA-AA3Y-01	Cervical Cancer	157.19
cesc_tcga_pan_can_atlas_2018	TCGA-MA-AA3Z-01	Cervical Cancer	229.88
cesc_tcga_pan_can_atlas_2018	TCGA-MA-AA41-01	Cervical Cancer	231.266
cesc_tcga_pan_can_atlas_2018	TCGA-MA-AA42-01	Cervical Cancer	593.719
cesc_tcga_pan_can_atlas_2018	TCGA-MA-AA43-01	Cervical Cancer	149.25
cesc_tcga_pan_can_atlas_2018	TCGA-MU-A51Y-01	Cervical Cancer	61.6776
cesc_tcga_pan_can_atlas_2018	TCGA-MU-A5YI-01	Cervical Cancer	93.2709
cesc_tcga_pan_can_atlas_2018	TCGA-MU-A8JM-01	Cervical Cancer	1341.16
cesc_tcga_pan_can_atlas_2018	TCGA-MY-A5BD-01	Cervical Cancer	1210.72
cesc_tcga_pan_can_atlas_2018	TCGA-MY-A5BE-01	Cervical Cancer	742.995
cesc_tcga_pan_can_atlas_2018	TCGA-MY-A5BF-01	Cervical Cancer	269.442
cesc_tcga_pan_can_atlas_2018	TCGA-MY-A913-01	Cervical Cancer	18.3332
cesc_tcga_pan_can_atlas_2018	TCGA-PN-A8MA-01	Cervical Cancer	30
cesc_tcga_pan_can_atlas_2018	TCGA-Q1-A5R1-01	Cervical Cancer	77.2525
cesc_tcga_pan_can_atlas_2018	TCGA-Q1-A5R2-01	Cervical Cancer	36.0485
cesc_tcga_pan_can_atlas_2018	TCGA-Q1-A5R3-01	Cervical Cancer	103.226
cesc_tcga_pan_can_atlas_2018	TCGA-Q1-A6DT-01	Cervical Cancer	133.729
cesc_tcga_pan_can_atlas_2018	TCGA-Q1-A6DV-01	Cervical Cancer	576.505
cesc_tcga_pan_can_atlas_2018	TCGA-Q1-A6DW-01	Cervical Cancer	220.679
cesc_tcga_pan_can_atlas_2018	TCGA-Q1-A73O-01	Cervical Cancer	43.462
cesc_tcga_pan_can_atlas_2018	TCGA-Q1-A73P-01	Cervical Cancer	26.1596
cesc_tcga_pan_can_atlas_2018	TCGA-Q1-A73Q-01	Cervical Cancer	219.459
cesc_tcga_pan_can_atlas_2018	TCGA-Q1-A73R-01	Cervical Cancer	12.1687
cesc_tcga_pan_can_atlas_2018	TCGA-Q1-A73S-01	Cervical Cancer	2.8015
cesc_tcga_pan_can_atlas_2018	TCGA-R2-A69V-01	Cervical Cancer	232.929
cesc_tcga_pan_can_atlas_2018	TCGA-RA-A741-01	Cervical Cancer	393.771
cesc_tcga_pan_can_atlas_2018	TCGA-UC-A7PD-01	Cervical Cancer	39.4545
cesc_tcga_pan_can_atlas_2018	TCGA-UC-A7PF-01	Cervical Cancer	626.042
cesc_tcga_pan_can_atlas_2018	TCGA-UC-A7PG-01	Cervical Cancer	60.7365
cesc_tcga_pan_can_atlas_2018	TCGA-UC-A7PI-01	Cervical Cancer	18.5357
cesc_tcga_pan_can_atlas_2018	TCGA-VS-A8EB-01	Cervical Cancer	181.631
cesc_tcga_pan_can_atlas_2018	TCGA-VS-A8EC-01	Cervical Cancer	0.822
cesc_tcga_pan_can_atlas_2018	TCGA-VS-A8EG-01	Cervical Cancer	78.1807
cesc_tcga_pan_can_atlas_2018	TCGA-VS-A8EH-01	Cervical Cancer	148.456
cesc_tcga_pan_can_atlas_2018	TCGA-VS-A8EI-01	Cervical Cancer	44.8166
cesc_tcga_pan_can_atlas_2018	TCGA-VS-A8EJ-01	Cervical Cancer	105.561
cesc_tcga_pan_can_atlas_2018	TCGA-VS-A8EL-01	Cervical Cancer	123.305
cesc_tcga_pan_can_atlas_2018	TCGA-VS-A8Q8-01	Cervical Cancer	233.819
cesc_tcga_pan_can_atlas_2018	TCGA-VS-A8Q9-01	Cervical Cancer	14.2896
cesc_tcga_pan_can_atlas_2018	TCGA-VS-A8QA-01	Cervical Cancer	93.1109
cesc_tcga_pan_can_atlas_2018	TCGA-VS-A8QC-01	Cervical Cancer	20.7502
cesc_tcga_pan_can_atlas_2018	TCGA-VS-A8QF-01	Cervical Cancer	92.4506
cesc_tcga_pan_can_atlas_2018	TCGA-VS-A8QH-01	Cervical Cancer	34.3716
cesc_tcga_pan_can_atlas_2018	TCGA-VS-A8QM-01	Cervical Cancer	307.975
cesc_tcga_pan_can_atlas_2018	TCGA-VS-A94W-01	Cervical Cancer	400
cesc_tcga_pan_can_atlas_2018	TCGA-VS-A94X-01	Cervical Cancer	14.4547
cesc_tcga_pan_can_atlas_2018	TCGA-VS-A94Y-01	Cervical Cancer	56.4374
cesc_tcga_pan_can_atlas_2018	TCGA-VS-A94Z-01	Cervical Cancer	35.3833
cesc_tcga_pan_can_atlas_2018	TCGA-VS-A950-01	Cervical Cancer	26.306
cesc_tcga_pan_can_atlas_2018	TCGA-VS-A952-01	Cervical Cancer	16.0135
cesc_tcga_pan_can_atlas_2018	TCGA-VS-A953-01	Cervical Cancer	20.4656
cesc_tcga_pan_can_atlas_2018	TCGA-VS-A954-01	Cervical Cancer	8.7286
cesc_tcga_pan_can_atlas_2018	TCGA-VS-A957-01	Cervical Cancer	54.8837
cesc_tcga_pan_can_atlas_2018	TCGA-VS-A958-01	Cervical Cancer	28.1775
cesc_tcga_pan_can_atlas_2018	TCGA-VS-A959-01	Cervical Cancer	16.9811
cesc_tcga_pan_can_atlas_2018	TCGA-VS-A9U5-01	Cervical Cancer	34.4368
cesc_tcga_pan_can_atlas_2018	TCGA-VS-A9U6-01	Cervical Cancer	439.269
cesc_tcga_pan_can_atlas_2018	TCGA-VS-A9U7-01	Cervical Cancer	306.264
cesc_tcga_pan_can_atlas_2018	TCGA-VS-A9UB-01	Cervical Cancer	518.564
cesc_tcga_pan_can_atlas_2018	TCGA-VS-A9UC-01	Cervical Cancer	16.6655
cesc_tcga_pan_can_atlas_2018	TCGA-VS-A9UD-01	Cervical Cancer	64.0351
cesc_tcga_pan_can_atlas_2018	TCGA-VS-A9UH-01	Cervical Cancer	43.5581
cesc_tcga_pan_can_atlas_2018	TCGA-VS-A9UI-01	Cervical Cancer	134.059
cesc_tcga_pan_can_atlas_2018	TCGA-VS-A9UJ-01	Cervical Cancer	9.2113
cesc_tcga_pan_can_atlas_2018	TCGA-VS-A9UL-01	Cervical Cancer	5.3606
cesc_tcga_pan_can_atlas_2018	TCGA-VS-A9UM-01	Cervical Cancer	40.707
cesc_tcga_pan_can_atlas_2018	TCGA-VS-A9UO-01	Cervical Cancer	0.8343
cesc_tcga_pan_can_atlas_2018	TCGA-VS-A9UP-01	Cervical Cancer	5.0556
cesc_tcga_pan_can_atlas_2018	TCGA-VS-A9UQ-01	Cervical Cancer	187.636
cesc_tcga_pan_can_atlas_2018	TCGA-VS-A9UR-01	Cervical Cancer	72.8893
cesc_tcga_pan_can_atlas_2018	TCGA-VS-A9UT-01	Cervical Cancer	74.6372
cesc_tcga_pan_can_atlas_2018	TCGA-VS-A9UU-01	Cervical Cancer	34.4019
cesc_tcga_pan_can_atlas_2018	TCGA-VS-A9UV-01	Cervical Cancer	75.7268
cesc_tcga_pan_can_atlas_2018	TCGA-VS-A9UY-01	Cervical Cancer	23.9928
cesc_tcga_pan_can_atlas_2018	TCGA-VS-A9UZ-01	Cervical Cancer	96.9305
cesc_tcga_pan_can_atlas_2018	TCGA-VS-A9V0-01	Cervical Cancer	81.9048
cesc_tcga_pan_can_atlas_2018	TCGA-VS-A9V1-01	Cervical Cancer	11.2202
cesc_tcga_pan_can_atlas_2018	TCGA-VS-A9V2-01	Cervical Cancer	759.681
cesc_tcga_pan_can_atlas_2018	TCGA-VS-A9V3-01	Cervical Cancer	12.3602
cesc_tcga_pan_can_atlas_2018	TCGA-VS-A9V4-01	Cervical Cancer	43.6818
cesc_tcga_pan_can_atlas_2018	TCGA-VS-A9V5-01	Cervical Cancer	18.6961
cesc_tcga_pan_can_atlas_2018	TCGA-VS-AA62-01	Cervical Cancer	134.235
cesc_tcga_pan_can_atlas_2018	TCGA-WL-A834-01	Cervical Cancer	116.132
cesc_tcga_pan_can_atlas_2018	TCGA-XS-A8TJ-01	Cervical Cancer	255.635
cesc_tcga_pan_can_atlas_2018	TCGA-ZJ-A8QO-01	Cervical Cancer	269.544
cesc_tcga_pan_can_atlas_2018	TCGA-ZJ-A8QQ-01	Cervical Cancer	53.5248
cesc_tcga_pan_can_atlas_2018	TCGA-ZJ-A8QR-01	Cervical Cancer	113.83
cesc_tcga_pan_can_atlas_2018	TCGA-ZJ-AAX4-01	Cervical Cancer	96.1421
cesc_tcga_pan_can_atlas_2018	TCGA-ZJ-AAX8-01	Cervical Cancer	161.331
cesc_tcga_pan_can_atlas_2018	TCGA-ZJ-AAXA-01	Cervical Cancer	24.5527
cesc_tcga_pan_can_atlas_2018	TCGA-ZJ-AAXB-01	Cervical Cancer	5.0113
cesc_tcga_pan_can_atlas_2018	TCGA-ZJ-AAXD-01	Cervical Cancer	46.7461
cesc_tcga_pan_can_atlas_2018	TCGA-ZJ-AAXF-01	Cervical Cancer	435.484
cesc_tcga_pan_can_atlas_2018	TCGA-ZJ-AAXI-01	Cervical Cancer	119.114
cesc_tcga_pan_can_atlas_2018	TCGA-ZJ-AAXJ-01	Cervical Cancer	29.7727
cesc_tcga_pan_can_atlas_2018	TCGA-ZJ-AAXN-01	Cervical Cancer	58.812
cesc_tcga_pan_can_atlas_2018	TCGA-ZJ-AAXT-01	Cervical Cancer	12.3826
cesc_tcga_pan_can_atlas_2018	TCGA-ZJ-AAXU-01	Cervical Cancer	179.98
cesc_tcga_pan_can_atlas_2018	TCGA-ZJ-AB0H-01	Cervical Cancer	121.359
cesc_tcga_pan_can_atlas_2018	TCGA-ZJ-AB0I-01	Cervical Cancer	73.2446
cesc_tcga_pan_can_atlas_2018	TCGA-ZX-AA5X-01	Cervical Cancer	162.413
chol_tcga_pan_can_atlas_2018	TCGA-3X-AAV9-01	Cholangiocarcinoma	242.243
chol_tcga_pan_can_atlas_2018	TCGA-3X-AAVA-01	Cholangiocarcinoma	27.4443
chol_tcga_pan_can_atlas_2018	TCGA-3X-AAVB-01	Cholangiocarcinoma	118.634
chol_tcga_pan_can_atlas_2018	TCGA-3X-AAVC-01	Cholangiocarcinoma	22.3464
chol_tcga_pan_can_atlas_2018	TCGA-3X-AAVE-01	Cholangiocarcinoma	55.2757
chol_tcga_pan_can_atlas_2018	TCGA-4G-AAZO-01	Cholangiocarcinoma	5.1546
chol_tcga_pan_can_atlas_2018	TCGA-4G-AAZT-01	Cholangiocarcinoma	21.2669
chol_tcga_pan_can_atlas_2018	TCGA-W5-AA2G-01	Cholangiocarcinoma	21.4997
chol_tcga_pan_can_atlas_2018	TCGA-W5-AA2H-01	Cholangiocarcinoma	104.245
chol_tcga_pan_can_atlas_2018	TCGA-W5-AA2I-01	Cholangiocarcinoma	3.0048
chol_tcga_pan_can_atlas_2018	TCGA-W5-AA2O-01	Cholangiocarcinoma	41.4424
chol_tcga_pan_can_atlas_2018	TCGA-W5-AA2Q-01	Cholangiocarcinoma	4.2427
chol_tcga_pan_can_atlas_2018	TCGA-W5-AA2R-01	Cholangiocarcinoma	91.1299
chol_tcga_pan_can_atlas_2018	TCGA-W5-AA2T-01	Cholangiocarcinoma	30.9927
chol_tcga_pan_can_atlas_2018	TCGA-W5-AA2U-01	Cholangiocarcinoma	13.0528
chol_tcga_pan_can_atlas_2018	TCGA-W5-AA2W-01	Cholangiocarcinoma	97.0012
chol_tcga_pan_can_atlas_2018	TCGA-W5-AA2X-01	Cholangiocarcinoma	1.0205
chol_tcga_pan_can_atlas_2018	TCGA-W5-AA2Z-01	Cholangiocarcinoma	48.1069
chol_tcga_pan_can_atlas_2018	TCGA-W5-AA30-01	Cholangiocarcinoma	40.0782
chol_tcga_pan_can_atlas_2018	TCGA-W5-AA31-01	Cholangiocarcinoma	167.361
chol_tcga_pan_can_atlas_2018	TCGA-W5-AA33-01	Cholangiocarcinoma	44.6132
chol_tcga_pan_can_atlas_2018	TCGA-W5-AA34-01	Cholangiocarcinoma	566.735
chol_tcga_pan_can_atlas_2018	TCGA-W5-AA36-01	Cholangiocarcinoma	75.4608
chol_tcga_pan_can_atlas_2018	TCGA-W5-AA38-01	Cholangiocarcinoma	2.9311
chol_tcga_pan_can_atlas_2018	TCGA-W5-AA39-01	Cholangiocarcinoma	0
chol_tcga_pan_can_atlas_2018	TCGA-W6-AA0S-01	Cholangiocarcinoma	70.6245
chol_tcga_pan_can_atlas_2018	TCGA-WD-A7RX-01	Cholangiocarcinoma	52.8036
chol_tcga_pan_can_atlas_2018	TCGA-YR-A95A-01	Cholangiocarcinoma	4.6136
chol_tcga_pan_can_atlas_2018	TCGA-ZD-A8I3-01	Cholangiocarcinoma	12.1359
chol_tcga_pan_can_atlas_2018	TCGA-ZH-A8Y1-01	Cholangiocarcinoma	66.902
chol_tcga_pan_can_atlas_2018	TCGA-ZH-A8Y2-01	Cholangiocarcinoma	79.675
chol_tcga_pan_can_atlas_2018	TCGA-ZH-A8Y4-01	Cholangiocarcinoma	2.907
chol_tcga_pan_can_atlas_2018	TCGA-ZH-A8Y5-01	Cholangiocarcinoma	2.2803
chol_tcga_pan_can_atlas_2018	TCGA-ZH-A8Y6-01	Cholangiocarcinoma	1.5011
chol_tcga_pan_can_atlas_2018	TCGA-ZH-A8Y8-01	Cholangiocarcinoma	42.3868
chol_tcga_pan_can_atlas_2018	TCGA-ZU-A8S4-01	Cholangiocarcinoma	136.607
coadread_tcga_pan_can_atlas_2018	TCGA-AF-2687-01	Colorectal Cancer	118.774
coadread_tcga_pan_can_atlas_2018	TCGA-AF-2690-01	Colorectal Cancer	214.74
coadread_tcga_pan_can_atlas_2018	TCGA-AF-2691-01	Colorectal Cancer	51.9005
coadread_tcga_pan_can_atlas_2018	TCGA-AF-2692-01	Colorectal Cancer	21.3881
coadread_tcga_pan_can_atlas_2018	TCGA-AF-2693-01	Colorectal Cancer	41.545
coadread_tcga_pan_can_atlas_2018	TCGA-AF-3400-01	Colorectal Cancer	92.4641
coadread_tcga_pan_can_atlas_2018	TCGA-AF-3911-01	Colorectal Cancer	60.315
coadread_tcga_pan_can_atlas_2018	TCGA-AF-4110-01	Colorectal Cancer	47.0392
coadread_tcga_pan_can_atlas_2018	TCGA-AF-5654-01	Colorectal Cancer	13.6017
coadread_tcga_pan_can_atlas_2018	TCGA-AF-6136-01	Colorectal Cancer	25.7538
coadread_tcga_pan_can_atlas_2018	TCGA-AF-6655-01	Colorectal Cancer	9.6208
coadread_tcga_pan_can_atlas_2018	TCGA-AF-6672-01	Colorectal Cancer	28.5754
coadread_tcga_pan_can_atlas_2018	TCGA-AF-A56K-01	Colorectal Cancer	118.575
coadread_tcga_pan_can_atlas_2018	TCGA-AF-A56L-01	Colorectal Cancer	37.3585
coadread_tcga_pan_can_atlas_2018	TCGA-AF-A56N-01	Colorectal Cancer	49.7372
coadread_tcga_pan_can_atlas_2018	TCGA-AG-3574-01	Colorectal Cancer	34.2815
coadread_tcga_pan_can_atlas_2018	TCGA-AG-3575-01	Colorectal Cancer	102.503
coadread_tcga_pan_can_atlas_2018	TCGA-AG-3578-01	Colorectal Cancer	38.6685
coadread_tcga_pan_can_atlas_2018	TCGA-AG-3580-01	Colorectal Cancer	74.3777
coadread_tcga_pan_can_atlas_2018	TCGA-AG-3581-01	Colorectal Cancer	15.0014
coadread_tcga_pan_can_atlas_2018	TCGA-AG-3582-01	Colorectal Cancer	34.2717
coadread_tcga_pan_can_atlas_2018	TCGA-AG-3583-01	Colorectal Cancer	30.9138
coadread_tcga_pan_can_atlas_2018	TCGA-AG-3584-01	Colorectal Cancer	50.0242
coadread_tcga_pan_can_atlas_2018	TCGA-AG-3586-01	Colorectal Cancer	31.4837
coadread_tcga_pan_can_atlas_2018	TCGA-AG-3587-01	Colorectal Cancer	49.091
coadread_tcga_pan_can_atlas_2018	TCGA-AG-3591-01	Colorectal Cancer	37.5456
coadread_tcga_pan_can_atlas_2018	TCGA-AG-3592-01	Colorectal Cancer	93.8802
coadread_tcga_pan_can_atlas_2018	TCGA-AG-3593-01	Colorectal Cancer	57.6537
coadread_tcga_pan_can_atlas_2018	TCGA-AG-3594-01	Colorectal Cancer	17.4866
coadread_tcga_pan_can_atlas_2018	TCGA-AG-3598-01	Colorectal Cancer	55.7638
coadread_tcga_pan_can_atlas_2018	TCGA-AG-3599-01	Colorectal Cancer	37.8952
coadread_tcga_pan_can_atlas_2018	TCGA-AG-3600-01	Colorectal Cancer	24.6607
coadread_tcga_pan_can_atlas_2018	TCGA-AG-3601-01	Colorectal Cancer	19.098
coadread_tcga_pan_can_atlas_2018	TCGA-AG-3602-01	Colorectal Cancer	246.867
coadread_tcga_pan_can_atlas_2018	TCGA-AG-3605-01	Colorectal Cancer	21.1506
coadread_tcga_pan_can_atlas_2018	TCGA-AG-3608-01	Colorectal Cancer	50.4698
coadread_tcga_pan_can_atlas_2018	TCGA-AG-3609-01	Colorectal Cancer	56.4277
coadread_tcga_pan_can_atlas_2018	TCGA-AG-3725-01	Colorectal Cancer	2.9561
coadread_tcga_pan_can_atlas_2018	TCGA-AG-3726-01	Colorectal Cancer	17.6189
coadread_tcga_pan_can_atlas_2018	TCGA-AG-3727-01	Colorectal Cancer	17.8116
coadread_tcga_pan_can_atlas_2018	TCGA-AG-3728-01	Colorectal Cancer	57.878
coadread_tcga_pan_can_atlas_2018	TCGA-AG-3731-01	Colorectal Cancer	48.1697
coadread_tcga_pan_can_atlas_2018	TCGA-AG-3732-01	Colorectal Cancer	22.2222
coadread_tcga_pan_can_atlas_2018	TCGA-AG-3742-01	Colorectal Cancer	14.6484
coadread_tcga_pan_can_atlas_2018	TCGA-AG-3878-01	Colorectal Cancer	39.8187
coadread_tcga_pan_can_atlas_2018	TCGA-AG-3881-01	Colorectal Cancer	75.5223
coadread_tcga_pan_can_atlas_2018	TCGA-AG-3882-01	Colorectal Cancer	58.3157
coadread_tcga_pan_can_atlas_2018	TCGA-AG-3883-01	Colorectal Cancer	75.7908
coadread_tcga_pan_can_atlas_2018	TCGA-AG-3885-01	Colorectal Cancer	17.8969
coadread_tcga_pan_can_atlas_2018	TCGA-AG-3887-01	Colorectal Cancer	27.7226
coadread_tcga_pan_can_atlas_2018	TCGA-AG-3890-01	Colorectal Cancer	33.7131
coadread_tcga_pan_can_atlas_2018	TCGA-AG-3892-01	Colorectal Cancer	119.086
coadread_tcga_pan_can_atlas_2018	TCGA-AG-3893-01	Colorectal Cancer	19.1114
coadread_tcga_pan_can_atlas_2018	TCGA-AG-3894-01	Colorectal Cancer	19.9557
coadread_tcga_pan_can_atlas_2018	TCGA-AG-3896-01	Colorectal Cancer	26.8184
coadread_tcga_pan_can_atlas_2018	TCGA-AG-3898-01	Colorectal Cancer	27.1217
coadread_tcga_pan_can_atlas_2018	TCGA-AG-3901-01	Colorectal Cancer	88.9573
coadread_tcga_pan_can_atlas_2018	TCGA-AG-3902-01	Colorectal Cancer	121.768
coadread_tcga_pan_can_atlas_2018	TCGA-AG-3909-01	Colorectal Cancer	15.1914
coadread_tcga_pan_can_atlas_2018	TCGA-AG-3999-01	Colorectal Cancer	21.6258
coadread_tcga_pan_can_atlas_2018	TCGA-AG-4001-01	Colorectal Cancer	21.6538
coadread_tcga_pan_can_atlas_2018	TCGA-AG-4005-01	Colorectal Cancer	35.6142
coadread_tcga_pan_can_atlas_2018	TCGA-AG-4007-01	Colorectal Cancer	36.1986
coadread_tcga_pan_can_atlas_2018	TCGA-AG-4008-01	Colorectal Cancer	29.6584
coadread_tcga_pan_can_atlas_2018	TCGA-AG-4015-01	Colorectal Cancer	13.2958
coadread_tcga_pan_can_atlas_2018	TCGA-AG-4021-01	Colorectal Cancer	20.8256
coadread_tcga_pan_can_atlas_2018	TCGA-AG-4022-01	Colorectal Cancer	81.3799
coadread_tcga_pan_can_atlas_2018	TCGA-AG-A002-01	Colorectal Cancer	3.33913
coadread_tcga_pan_can_atlas_2018	TCGA-AG-A008-01	Colorectal Cancer	21.2039
coadread_tcga_pan_can_atlas_2018	TCGA-AG-A00C-01	Colorectal Cancer	10.6791
coadread_tcga_pan_can_atlas_2018	TCGA-AG-A00Y-01	Colorectal Cancer	19.9927
coadread_tcga_pan_can_atlas_2018	TCGA-AG-A011-01	Colorectal Cancer	19.2699
coadread_tcga_pan_can_atlas_2018	TCGA-AG-A015-01	Colorectal Cancer	15.2581
coadread_tcga_pan_can_atlas_2018	TCGA-AG-A016-01	Colorectal Cancer	4.91186
coadread_tcga_pan_can_atlas_2018	TCGA-AG-A01J-01	Colorectal Cancer	19.3439
coadread_tcga_pan_can_atlas_2018	TCGA-AG-A01L-01	Colorectal Cancer	6.39261
coadread_tcga_pan_can_atlas_2018	TCGA-AG-A01N-01	Colorectal Cancer	5.72204
coadread_tcga_pan_can_atlas_2018	TCGA-AG-A01W-01	Colorectal Cancer	11.244
coadread_tcga_pan_can_atlas_2018	TCGA-AG-A01Y-01	Colorectal Cancer	19.9099
coadread_tcga_pan_can_atlas_2018	TCGA-AG-A020-01	Colorectal Cancer	13.3073
coadread_tcga_pan_can_atlas_2018	TCGA-AG-A025-01	Colorectal Cancer	14.4162
coadread_tcga_pan_can_atlas_2018	TCGA-AG-A026-01	Colorectal Cancer	53.4303
coadread_tcga_pan_can_atlas_2018	TCGA-AG-A02G-01	Colorectal Cancer	20.2497
coadread_tcga_pan_can_atlas_2018	TCGA-AG-A02N-01	Colorectal Cancer	27.8322
coadread_tcga_pan_can_atlas_2018	TCGA-AG-A02X-01	Colorectal Cancer	9.52321
coadread_tcga_pan_can_atlas_2018	TCGA-AG-A032-01	Colorectal Cancer	17.8833
coadread_tcga_pan_can_atlas_2018	TCGA-AH-6544-01	Colorectal Cancer	4.3
coadread_tcga_pan_can_atlas_2018	TCGA-AH-6547-01	Colorectal Cancer	52.6575
coadread_tcga_pan_can_atlas_2018	TCGA-AH-6643-01	Colorectal Cancer	12.8254
coadread_tcga_pan_can_atlas_2018	TCGA-AH-6644-01	Colorectal Cancer	39.982
coadread_tcga_pan_can_atlas_2018	TCGA-AH-6897-01	Colorectal Cancer	17.5773
coadread_tcga_pan_can_atlas_2018	TCGA-AH-6903-01	Colorectal Cancer	56.0592
coadread_tcga_pan_can_atlas_2018	TCGA-CI-6619-01	Colorectal Cancer	147.505
coadread_tcga_pan_can_atlas_2018	TCGA-CI-6620-01	Colorectal Cancer	25.4627
coadread_tcga_pan_can_atlas_2018	TCGA-CI-6621-01	Colorectal Cancer	108.92
coadread_tcga_pan_can_atlas_2018	TCGA-CI-6622-01	Colorectal Cancer	14.8368
coadread_tcga_pan_can_atlas_2018	TCGA-CI-6623-01	Colorectal Cancer	70.9746
coadread_tcga_pan_can_atlas_2018	TCGA-CI-6624-01	Colorectal Cancer	64.5161
coadread_tcga_pan_can_atlas_2018	TCGA-CL-4957-01	Colorectal Cancer	24.6846
coadread_tcga_pan_can_atlas_2018	TCGA-CL-5917-01	Colorectal Cancer	5.9672
coadread_tcga_pan_can_atlas_2018	TCGA-CL-5918-01	Colorectal Cancer	17.5655
coadread_tcga_pan_can_atlas_2018	TCGA-DC-4745-01	Colorectal Cancer	40.146
[truncated: 8,072 more rows]

## Sheet: Table S2
STUDY_ID	SAMPLE_ID	Age	Gender	Disease Stage
skcm_tcga	TCGA-D3-A1Q1-06	79	Female	Stage IIIC
skcm_tcga	TCGA-D3-A1Q3-06	64	Male	Stage IIC
skcm_tcga	TCGA-D3-A1Q4-06	53	Female	Stage IIIC
skcm_tcga	TCGA-D3-A1Q5-06	60	Male	I/II NOS
skcm_tcga	TCGA-D3-A1Q6-06	55	Male	Stage III
skcm_tcga	TCGA-D3-A1Q7-06	42	Female	Stage IB
skcm_tcga	TCGA-D3-A1Q8-06	33	Male	Stage IV
skcm_tcga	TCGA-D3-A1Q9-06	72	Male	Stage IIIB
skcm_tcga	TCGA-D3-A1QA-06	55	Male	Stage IB
skcm_tcga	TCGA-D3-A1QB-06	75	Female	Stage III
skcm_tcga	TCGA-D3-A2J6-06	65	Male	Stage IIB
skcm_tcga	TCGA-D3-A2J7-06	67	Male	Stage IIIC
skcm_tcga	TCGA-D3-A2J8-06	48	Male	Stage IB
skcm_tcga	TCGA-D3-A2J9-06	75	Male	Stage IIIC
skcm_tcga	TCGA-D3-A2JA-06	68	Male	Stage IIIA
skcm_tcga	TCGA-D3-A2JB-06	70	Female	Stage 0
skcm_tcga	TCGA-D3-A2JC-06	53	Female	Stage III
skcm_tcga	TCGA-D3-A2JD-06	58	Male	Stage IIIC
skcm_tcga	TCGA-D3-A2JF-06	74	Male	Stage IA
skcm_tcga	TCGA-D3-A2JG-06	30	Female	Stage IIIA
skcm_tcga	TCGA-D3-A2JH-06	68	Male	Stage IB
skcm_tcga	TCGA-D3-A2JK-06	24	Male	Stage IIIC
skcm_tcga	TCGA-D3-A2JL-06	43	Female	I/II NOS
skcm_tcga	TCGA-D3-A2JN-06	46	Female	Stage III
skcm_tcga	TCGA-D3-A2JO-06	50	Female	Stage IIIC
skcm_tcga	TCGA-D3-A2JP-06	37	Male	Stage IIIC
skcm_tcga	TCGA-D3-A3BZ-06	63	Male	Stage IIB
skcm_tcga	TCGA-D3-A3C1-06	NA	Male	I/II NOS
skcm_tcga	TCGA-D3-A3C3-06	NA	Female	I/II NOS
skcm_tcga	TCGA-D3-A3C6-06	54	Female	Stage IB
skcm_tcga	TCGA-D3-A3C7-06	57	Female	Stage III
skcm_tcga	TCGA-D3-A3C8-06	58	Female	Stage IIIC
skcm_tcga	TCGA-D3-A3CB-06	39	Male	I/II NOS
skcm_tcga	TCGA-D3-A3CC-06	69	Female	Stage IIC
skcm_tcga	TCGA-D3-A3CE-06	74	Female	Stage III
skcm_tcga	TCGA-D3-A3CF-06	61	Female	Stage IIIC
skcm_tcga	TCGA-D9-A148-06	40	Male	NA
skcm_tcga	TCGA-D9-A149-06	65	Female	NA
skcm_tcga	TCGA-D9-A1JW-06	82	Male	NA
skcm_tcga	TCGA-D9-A1JX-06	80	Female	NA
skcm_tcga	TCGA-DA-A1HV-06	75	Female	Stage IIIB
skcm_tcga	TCGA-DA-A1HW-06	37	Female	Stage IIIB
skcm_tcga	TCGA-DA-A1HY-06	42	Male	Stage III
skcm_tcga	TCGA-DA-A1I1-06	55	Male	Stage III
skcm_tcga	TCGA-DA-A1I2-06	45	Male	Stage III
skcm_tcga	TCGA-DA-A1I4-06	51	Male	Stage IIIC
skcm_tcga	TCGA-DA-A1I5-06	27	Female	Stage IV
skcm_tcga	TCGA-DA-A1I7-06	62	Male	Stage IIIB
skcm_tcga	TCGA-DA-A1I8-06	63	Female	Stage IIC
skcm_tcga	TCGA-DA-A1IA-06	32	Female	Stage IIIB
skcm_tcga	TCGA-DA-A1IB-06	69	Female	Stage IIIC
skcm_tcga	TCGA-DA-A1IC-06	81	Male	Stage IIIB
skcm_tcga	TCGA-EE-A17X-06	54	Male	Stage IA
skcm_tcga	TCGA-EE-A17Y-06	69	Male	Stage IIIB
skcm_tcga	TCGA-EE-A17Z-06	57	Male	Stage IIB
skcm_tcga	TCGA-EE-A181-06	82	Female	Stage II
skcm_tcga	TCGA-EE-A182-06	84	Female	Stage IIIC
skcm_tcga	TCGA-EE-A183-06	48	Male	Stage 0
skcm_tcga	TCGA-EE-A184-06	72	Male	Stage IB
skcm_tcga	TCGA-EE-A185-06	55	Female	Stage IIIC
skcm_tcga	TCGA-EE-A20B-06	66	Female	Stage II
skcm_tcga	TCGA-EE-A20C-06	59	Male	Stage 0
skcm_tcga	TCGA-EE-A20F-06	53	Male	Stage I
skcm_tcga	TCGA-EE-A20H-06	56	Male	Stage I
skcm_tcga	TCGA-EE-A20I-06	79	Male	Stage IV
skcm_tcga	TCGA-EE-A29A-06	68	Male	Stage IIIA
skcm_tcga	TCGA-EE-A29B-06	67	Male	Stage IIB
skcm_tcga	TCGA-EE-A29C-06	20	Male	Stage IB
skcm_tcga	TCGA-EE-A29D-06	87	Male	Stage IIIC
skcm_tcga	TCGA-EE-A29E-06	54	Male	Stage IIIB
skcm_tcga	TCGA-EE-A29G-06	53	Male	Stage IIIA
skcm_tcga	TCGA-EE-A29H-06	59	Female	Stage IA
skcm_tcga	TCGA-EE-A29L-06	78	Male	Stage IIIC
skcm_tcga	TCGA-EE-A29M-06	33	Female	Stage IB
skcm_tcga	TCGA-EE-A29N-06	78	Male	I/II NOS
skcm_tcga	TCGA-EE-A29P-06	73	Female	Stage IIC
skcm_tcga	TCGA-EE-A29Q-06	70	Female	Stage IIB
skcm_tcga	TCGA-EE-A29R-06	48	Female	Stage IIIC
skcm_tcga	TCGA-EE-A29S-06	79	Male	Stage IIA
skcm_tcga	TCGA-EE-A29T-06	51	Female	NA
skcm_tcga	TCGA-EE-A29V-06	85	Male	Stage IIIC
skcm_tcga	TCGA-EE-A29W-06	42	Male	Stage 0
skcm_tcga	TCGA-EE-A29X-06	58	Female	Stage IB
skcm_tcga	TCGA-EE-A2A0-06	77	Female	Stage IIA
skcm_tcga	TCGA-EE-A2A1-06	46	Male	Stage IB
skcm_tcga	TCGA-EE-A2A2-06	71	Male	Stage IIIC
skcm_tcga	TCGA-EE-A2A5-06	43	Male	Stage IB
skcm_tcga	TCGA-EE-A2A6-06	43	Male	Stage IA
skcm_tcga	TCGA-EE-A2GB-06	51	Male	Stage IIIB
skcm_tcga	TCGA-EE-A2GC-06	82	Male	Stage IIB
skcm_tcga	TCGA-EE-A2GD-06	58	Female	Stage IIB
skcm_tcga	TCGA-EE-A2GE-06	44	Male	Stage I
skcm_tcga	TCGA-EE-A2GH-06	34	Male	Stage I
skcm_tcga	TCGA-EE-A2GI-06	39	Male	Stage IA
skcm_tcga	TCGA-EE-A2GJ-06	83	Male	Stage IA
skcm_tcga	TCGA-EE-A2GK-06	46	Female	Stage I
skcm_tcga	TCGA-EE-A2GL-06	40	Female	Stage IIA
skcm_tcga	TCGA-EE-A2GM-06	70	Female	Stage IIC
skcm_tcga	TCGA-EE-A2GN-06	67	Male	Stage IIA
skcm_tcga	TCGA-EE-A2GO-06	66	Female	Stage II
skcm_tcga	TCGA-EE-A2GP-06	80	Male	Stage IIIB
skcm_tcga	TCGA-EE-A2GR-06	78	Male	Stage II
skcm_tcga	TCGA-EE-A2GS-06	28	Female	Stage IB
skcm_tcga	TCGA-EE-A2GT-06	77	Male	Stage IIA
skcm_tcga	TCGA-EE-A2GU-06	65	Female	Stage IA
skcm_tcga	TCGA-EE-A2M5-06	49	Male	Stage I
skcm_tcga	TCGA-EE-A2M6-06	61	Male	Stage I
skcm_tcga	TCGA-EE-A2M7-06	66	Male	Stage II
skcm_tcga	TCGA-EE-A2M8-06	54	Female	Stage III
skcm_tcga	TCGA-EE-A2MC-06	73	Male	Stage I
skcm_tcga	TCGA-EE-A2MD-06	52	Male	Stage II
skcm_tcga	TCGA-EE-A2ME-06	51	Male	Stage I
skcm_tcga	TCGA-EE-A2MG-06	23	Male	Stage I
skcm_tcga	TCGA-EE-A2MH-06	66	Male	Stage III
skcm_tcga	TCGA-EE-A2MI-06	43	Male	Stage IIB
skcm_tcga	TCGA-EE-A2MJ-06	60	Male	Stage III
skcm_tcga	TCGA-EE-A2MK-06	18	Female	Stage III
skcm_tcga	TCGA-EE-A2ML-06	35	Male	Stage II
skcm_tcga	TCGA-EE-A2MM-06	63	Female	Stage I
skcm_tcga	TCGA-EE-A2MN-06	58	Male	Stage I
skcm_tcga	TCGA-EE-A2MP-06	34	Female	Stage I
skcm_tcga	TCGA-EE-A2MQ-06	70	Female	Stage IIIA
skcm_tcga	TCGA-EE-A2MR-06	61	Male	Stage I
skcm_tcga	TCGA-EE-A2MS-06	72	Male	Stage II
skcm_tcga	TCGA-EE-A2MT-06	45	Male	Stage IB
skcm_tcga	TCGA-EE-A2MU-06	71	Male	Stage IA
skcm_tcga	TCGA-EE-A3AA-06	47	Male	Stage III
skcm_tcga	TCGA-EE-A3AB-06	30	Male	Stage III
skcm_tcga	TCGA-EE-A3AC-06	47	Male	Stage III
skcm_tcga	TCGA-EE-A3AD-06	50	Male	Stage III
skcm_tcga	TCGA-EE-A3AE-06	52	Female	Stage IA
skcm_tcga	TCGA-EE-A3AF-06	48	Female	Stage IIIC
skcm_tcga	TCGA-EE-A3AG-06	25	Male	Stage III
skcm_tcga	TCGA-EE-A3AH-06	30	Male	Stage II
skcm_tcga	TCGA-ER-A193-06	62	Male	Stage IIB
skcm_tcga	TCGA-ER-A195-06	46	Male	NA
skcm_tcga	TCGA-ER-A197-06	83	Female	Stage IIIB
skcm_tcga	TCGA-ER-A198-06	45	Male	NA
skcm_tcga	TCGA-ER-A199-06	86	Female	Stage IIIC
skcm_tcga	TCGA-ER-A19A-06	79	Male	Stage IV
skcm_tcga	TCGA-ER-A19B-06	42	Male	NA
skcm_tcga	TCGA-ER-A19C-06	77	Male	Stage I
skcm_tcga	TCGA-ER-A19D-06	46	Female	Stage IB
skcm_tcga	TCGA-ER-A19E-06	36	Female	Stage IB
skcm_tcga	TCGA-ER-A19F-06	82	Male	NA
skcm_tcga	TCGA-ER-A19G-06	48	Female	NA
skcm_tcga	TCGA-ER-A19H-06	40	Male	NA
skcm_tcga	TCGA-ER-A19J-06	54	Male	Stage IV
skcm_tcga	TCGA-ER-A19L-06	35	Male	NA
skcm_tcga	TCGA-ER-A19N-06	47	Male	NA
skcm_tcga	TCGA-ER-A19O-06	56	Male	Stage IIIB
skcm_tcga	TCGA-ER-A19P-06	47	Female	NA
skcm_tcga	TCGA-ER-A19Q-06	37	Female	NA
skcm_tcga	TCGA-ER-A19S-06	81	Female	NA
skcm_tcga	TCGA-ER-A19T-06	51	Male	Stage IV
skcm_tcga	TCGA-ER-A1A1-06	58	Male	Stage IIIC
skcm_tcga	TCGA-ER-A2NC-06	50	Male	Stage IB
skcm_tcga	TCGA-ER-A2ND-06	57	Female	Stage IIIC
skcm_tcga	TCGA-ER-A2NE-06	39	Male	Stage 0
skcm_tcga	TCGA-ER-A2NF-06	53	Male	Stage IIIB
skcm_tcga	TCGA-ER-A2NG-06	43	Female	Stage IIIC
skcm_tcga	TCGA-ER-A2NH-06	49	Male	Stage IIIC
skcm_tcga	TCGA-FS-A1YW-06	52	Male	Stage IB
skcm_tcga	TCGA-FS-A1YX-06	39	Female	Stage I
skcm_tcga	TCGA-FS-A1YY-06	55	Female	Stage IIA
skcm_tcga	TCGA-FS-A1Z0-06	32	Female	Stage IA
skcm_tcga	TCGA-FS-A1Z3-06	72	Female	Stage IV
skcm_tcga	TCGA-FS-A1Z4-06	62	Male	Stage I
skcm_tcga	TCGA-FS-A1Z7-06	19	Male	Stage IIIC
skcm_tcga	TCGA-FS-A1ZA-06	45	Female	Stage IIIB
skcm_tcga	TCGA-FS-A1ZB-06	57	Male	Stage II
skcm_tcga	TCGA-FS-A1ZC-06	51	Male	I/II NOS
skcm_tcga	TCGA-FS-A1ZD-06	63	Male	Stage IIA
skcm_tcga	TCGA-FS-A1ZE-06	40	Male	Stage IIC
skcm_tcga	TCGA-FS-A1ZF-06	78	Female	Stage IIC
skcm_tcga	TCGA-FS-A1ZG-06	60	Female	Stage IIIC
skcm_tcga	TCGA-FS-A1ZH-06	71	Female	Stage IV
skcm_tcga	TCGA-FS-A1ZJ-06	75	Female	Stage I
skcm_tcga	TCGA-FS-A1ZK-06	68	Male	Stage II
skcm_tcga	TCGA-FS-A1ZM-06	74	Male	Stage III
skcm_tcga	TCGA-FS-A1ZP-06	52	Male	Stage II
skcm_tcga	TCGA-FS-A1ZQ-06	31	Male	I/II NOS
skcm_tcga	TCGA-FS-A1ZR-06	36	Male	Stage II
skcm_tcga	TCGA-FS-A1ZS-06	54	Male	Stage I
skcm_tcga	TCGA-FS-A1ZT-06	55	Male	Stage III
skcm_tcga	TCGA-FS-A1ZU-06	70	Female	Stage IIC
skcm_tcga	TCGA-FS-A1ZW-06	65	Male	Stage IIIB
skcm_tcga	TCGA-FS-A1ZY-06	71	Male	Stage IIB
skcm_tcga	TCGA-FS-A1ZZ-06	54	Female	Stage IIB
skcm_tcga	TCGA-GN-A262-06	47	Female	NA
skcm_tcga	TCGA-GN-A264-06	60	Male	NA
skcm_tcga	TCGA-GN-A265-06	53	Male	NA
skcm_tcga	TCGA-GN-A266-06	45	Male	NA
skcm_tcga	TCGA-GN-A267-06	38	Male	Stage IIIA
skcm_tcga	TCGA-GN-A268-06	83	Female	Stage IIB
skcm_tcga	TCGA-GN-A26A-06	63	Female	Stage IIIA
skcm_tcga	TCGA-GN-A26D-06	72	Female	Stage IIC
skcm_tcga	TCGA-DA-A1I0-06	63	Male	Stage IV
skcm_tcga	TCGA-DA-A3F2-06	55	Male	Stage IIIB
skcm_tcga	TCGA-DA-A3F3-06	52	Male	Stage IIIB
skcm_tcga	TCGA-DA-A3F5-06	45	Male	Stage I
skcm_tcga	TCGA-DA-A3F8-06	39	Male	Stage IIIB
skcm_tcga	TCGA-EE-A3J3-06	42	Male	Stage IB
skcm_tcga	TCGA-EE-A3J4-06	72	Male	Stage II
skcm_tcga	TCGA-EE-A3J5-06	71	Male	Stage III
skcm_tcga	TCGA-EE-A3J7-06	43	Male	Stage I
skcm_tcga	TCGA-EE-A3J8-06	59	Male	Stage IIIA
skcm_tcga	TCGA-EE-A3JA-06	44	Male	Stage IB
skcm_tcga	TCGA-EE-A3JD-06	70	Male	Stage III
skcm_tcga	TCGA-EE-A3JE-06	75	Male	Stage IIIB
skcm_tcga	TCGA-ER-A3ES-06	25	Male	NA
skcm_tcga	TCGA-ER-A3ET-06	64	Female	Stage IIIA
skcm_tcga	TCGA-ER-A3EV-06	55	Male	Stage III
skcm_tcga	TCGA-D3-A3ML-06	70	Male	Stage IIIA
skcm_tcga	TCGA-D3-A3MO-06	47	Male	Stage III
skcm_tcga	TCGA-D3-A3MR-06	42	Male	Stage III
skcm_tcga	TCGA-D3-A3MU-06	53	Male	Stage IIIA
skcm_tcga	TCGA-D3-A3MV-06	38	Female	Stage IIIB
skcm_tcga	TCGA-EE-A180-06	69	Male	Stage III
skcm_tcga	TCGA-EE-A2MF-06	39	Female	Stage I
skcm_tcga	TCGA-EE-A3JB-06	60	Female	Stage III
skcm_tcga	TCGA-EE-A3JH-06	54	Male	Stage IB
skcm_tcga	TCGA-EE-A3JI-06	48	Male	Stage I
skcm_tcga	TCGA-FW-A3I3-06	59	Female	Stage IV
skcm_tcga	TCGA-D9-A3Z1-06	66	Male	Stage IIIC
skcm_tcga	TCGA-D9-A3Z3-06	39	Female	Stage IIIB
skcm_tcga	TCGA-ER-A19M-06	36	Male	Stage IB
skcm_tcga	TCGA-ER-A19W-06	48	Female	NA
skcm_tcga	TCGA-ER-A3PL-06	30	Male	Stage IV
skcm_tcga	TCGA-FR-A3YN-06	44	Male	Stage IB
skcm_tcga	TCGA-FR-A3YO-06	NA	Female	I/II NOS
skcm_tcga	TCGA-FW-A3R5-06	68	Male	Stage III
skcm_tcga	TCGA-FW-A3TU-06	72	Female	NA
skcm_tcga	TCGA-FW-A3TV-06	57	Female	Stage IIIB
skcm_tcga	TCGA-GF-A3OT-06	58	Female	Stage IIIC
skcm_tcga	TCGA-ER-A42K-06	40	Female	Stage IIIC
skcm_tcga	TCGA-ER-A42L-06	49	Male	Stage II
skcm_tcga	TCGA-FR-A44A-06	29	Female	Stage II
skcm_tcga	TCGA-FS-A4F9-06	80	Male	Stage IIIC
skcm_tcga	TCGA-FS-A4FC-06	75	Female	Stage IIA
skcm_tcga	TCGA-D3-A51E-06	39	Female	I/II NOS
skcm_tcga	TCGA-D3-A51F-06	51	Male	Stage IIIC
skcm_tcga	TCGA-D3-A51G-06	NA	Male	Stage 0
skcm_tcga	TCGA-D3-A51H-06	60	Male	Stage IIIC
skcm_tcga	TCGA-D3-A51J-06	19	Male	Stage III
skcm_tcga	TCGA-D3-A51K-06	51	Male	Stage IIIB
skcm_tcga	TCGA-D3-A51N-06	56	Female	Stage IV
skcm_tcga	TCGA-D3-A51R-06	60	Male	Stage IIA
skcm_tcga	TCGA-D3-A51T-06	59	Female	Stage IIIC
skcm_tcga	TCGA-EB-A44Q-06	51	Female	Stage IIIC
skcm_tcga	TCGA-EB-A44R-06	52	Male	Stage IIIB
skcm_tcga	TCGA-FS-A4F4-06	64	Male	Stage II
skcm_tcga	TCGA-FS-A4F5-06	77	Female	Stage IB
skcm_tcga	TCGA-FS-A4F8-06	52	Male	Stage I
skcm_tcga	TCGA-FS-A4FB-06	46	Female	Stage III
skcm_tcga	TCGA-FS-A4FD-06	39	Male	Stage IIIC
skcm_tcga	TCGA-D3-A5GL-06	74	Male	Stage IB
skcm_tcga	TCGA-D3-A5GN-06	15	Female	Stage I
skcm_tcga	TCGA-D3-A5GO-06	61	Male	Stage II
skcm_tcga	TCGA-D3-A5GR-06	23	Female	Stage III
skcm_tcga	TCGA-D3-A5GS-06	58	Male	Stage IV
skcm_tcga	TCGA-EB-A5KH-06	55	Male	Stage III
skcm_tcga	TCGA-D9-A6E9-06	75	Female	Stage IIIA
skcm_tcga	TCGA-D9-A6EA-06	70	Male	Stage IIIC
skcm_tcga	TCGA-D9-A6EC-06	56	Male	Stage IIIA
skcm_tcga	TCGA-EB-A5SG-06	57	Female	NA
skcm_tcga	TCGA-EB-A5SH-06	60	Female	Stage III
skcm_tcga	TCGA-EB-A5UL-06	71	Male	Stage III
skcm_tcga	TCGA-EB-A5UN-06	49	Male	Stage IIC
skcm_tcga	TCGA-FR-A69P-06	34	Female	Stage IIIC
skcm_tcga	TCGA-FW-A5DY-06	48	Female	Stage III
skcm_tcga	TCGA-GF-A6C8-06	62	Female	Stage IIB
skcm_tcga	TCGA-GF-A6C9-06	78	Male	Stage IIIB
skcm_tcga	TCGA-QB-A6FS-06	49	Male	Stage IIIC
skcm_tcga	TCGA-RP-A690-06	66	Female	NA
skcm_tcga	TCGA-RP-A693-06	77	Male	Stage IV
skcm_tcga	TCGA-RP-A694-06	71	Male	Stage IV
skcm_tcga	TCGA-RP-A695-06	NA	Male	Stage IV
skcm_tcga	TCGA-D9-A6EG-06	56	Male	Stage IIIA
skcm_tcga	TCGA-EB-A5VV-06	74	Female	Stage IIIB
skcm_tcga	TCGA-EB-A6L9-06	55	Male	Stage IIIC
skcm_tcga	TCGA-GN-A4U3-06	30	Male	Stage III
skcm_tcga	TCGA-GN-A4U4-06	73	Male	Stage IIA
skcm_tcga	TCGA-GN-A4U7-06	56	Female	Stage IIIC
skcm_tcga	TCGA-GN-A4U8-06	51	Male	NA
skcm_tcga	TCGA-GN-A4U9-06	71	Male	Stage IIIC
skcm_tcga	TCGA-OD-A75X-06	49	Male	NA

## Sheet: Table S3
STUDY_ID	SAMPLE_ID	Expression (RSEM, log2)	CNA-Relative Linear values	CNA*	Methylation (β value)			CNA annotation	# Cases
skcm_tcga	TCGA-D3-A1Q1-06	1783.31	-0.015	0	0.891217		-2	Deep Deletion	1
skcm_tcga	TCGA-D3-A1Q3-06	8325.1	0.507	1	0.889662		-1	Shallow Deletion	60
skcm_tcga	TCGA-D3-A1Q4-06	10224.2	0	0	0.802352		0	Diploid (No change)	175
skcm_tcga	TCGA-D3-A1Q5-06	2097.09	-0.637	-1	0.59295		1	Gain	50
skcm_tcga	TCGA-D3-A1Q6-06	8085.18	-0.056	0	0.494032		2	Amplification	1
skcm_tcga	TCGA-D3-A1Q7-06	5418.3	-0.002	0	0.862188
skcm_tcga	TCGA-D3-A1Q8-06	19352.4	0.002	0	0.56923
skcm_tcga	TCGA-D3-A1Q9-06	6195.39	0.181	1	0.563995
skcm_tcga	TCGA-D3-A1QA-06	7734.83	-0.046	0	0.712591
skcm_tcga	TCGA-D3-A1QB-06	8757.41	-0.003	0	0.89977
skcm_tcga	TCGA-D3-A2J6-06	6317.19	0.015	0	0.620293
skcm_tcga	TCGA-D3-A2J7-06	107036	0.363	1	0.517517
skcm_tcga	TCGA-D3-A2J8-06	69.3759	-0.003	0	0.768902
skcm_tcga	TCGA-D3-A2J9-06	13248.3	-0.039	0	0.736453
skcm_tcga	TCGA-D3-A2JA-06	4482.43	-0.577	-1	0.900143
skcm_tcga	TCGA-D3-A2JB-06	7907.74	-0.218	-1	0.82533
skcm_tcga	TCGA-D3-A2JC-06	11805	-0.354	-1	0.666166
skcm_tcga	TCGA-D3-A2JD-06	7846.27	-0.001	0	0.863137
skcm_tcga	TCGA-D3-A2JF-06	62044.1	0.247	1	0.536559
skcm_tcga	TCGA-D3-A2JG-06	4028.15	0.002	0	0.87011
skcm_tcga	TCGA-D3-A2JH-06	8382.44	-0.11	-1	0.708595
skcm_tcga	TCGA-D3-A2JK-06	32434.1	-0.009	0	0.702065
skcm_tcga	TCGA-D3-A2JL-06	32038.1	-0.219	-1	0.516234
skcm_tcga	TCGA-D3-A2JN-06	17501.1	-0.369	-1	0.535573
skcm_tcga	TCGA-D3-A2JO-06	3586.04	-0.448	-1	0.765834
skcm_tcga	TCGA-D3-A2JP-06	26680.5	0.251	1	0.566271
skcm_tcga	TCGA-D3-A3BZ-06	252.619	-0.025	0	0.894144
skcm_tcga	TCGA-D3-A3C1-06	41140.7	0.377	1	0.707718
skcm_tcga	TCGA-D3-A3C3-06	4525.88	-0.045	0	0.694228
skcm_tcga	TCGA-D3-A3C6-06	39793.7	0.174	1	0.348058
skcm_tcga	TCGA-D3-A3C7-06	38595.9	0.007	0	0.273756
skcm_tcga	TCGA-D3-A3C8-06	15541.8	-0.117	-1	0.881917
skcm_tcga	TCGA-D3-A3CB-06	15218.9	0.21	1	0.61355
skcm_tcga	TCGA-D3-A3CC-06	1502.88	0.164	1	0.890965
skcm_tcga	TCGA-D3-A3CE-06	1608.68	-0.049	0	0.767787
skcm_tcga	TCGA-D3-A3CF-06	32600	-0.004	0	0.562535
skcm_tcga	TCGA-D9-A148-06	30249.5	0.008	0	0.632829
skcm_tcga	TCGA-D9-A149-06	4986.2	0.046	0	0.879069
skcm_tcga	TCGA-D9-A1JW-06	22912.4	-0.002	0	0.580675
skcm_tcga	TCGA-D9-A1JX-06	27017.9	-0.103	-1	0.244085
skcm_tcga	TCGA-DA-A1HV-06	31332.9	-0.01	0	0.320326
skcm_tcga	TCGA-DA-A1HW-06	11780.9	0.017	0	0.63181
skcm_tcga	TCGA-DA-A1HY-06	16876.8	-0.008	0	0.302222
skcm_tcga	TCGA-DA-A1I1-06	8959.44	-0.004	0	0.613313
skcm_tcga	TCGA-DA-A1I2-06	8148.9	0.002	0	0.882491
skcm_tcga	TCGA-DA-A1I4-06	14446.1	0	0	0.596682
skcm_tcga	TCGA-DA-A1I5-06	21053.5	0.01	0	0.562226
skcm_tcga	TCGA-DA-A1I7-06	14086.8	1.115	1	0.855608
skcm_tcga	TCGA-DA-A1I8-06	24650.2	0.033	0	0.410109
skcm_tcga	TCGA-DA-A1IA-06	9973.81	0.038	0	0.921957
skcm_tcga	TCGA-DA-A1IB-06	6712.04	-0.1	0	0.839301
skcm_tcga	TCGA-DA-A1IC-06	11527.5	0.004	0	0.547853
skcm_tcga	TCGA-EE-A17X-06	3387.16	-0.015	0	0.672199
skcm_tcga	TCGA-EE-A17Y-06	4869.09	-0.472	-1	0.741748
skcm_tcga	TCGA-EE-A17Z-06	1973.57	-0.001	0	0.83588
skcm_tcga	TCGA-EE-A181-06	2125.93	-0.422	-1	0.855381
skcm_tcga	TCGA-EE-A182-06	7599.25	0	0	0.858621
skcm_tcga	TCGA-EE-A183-06	5299.17	-0.017	0	0.883477
skcm_tcga	TCGA-EE-A184-06	30372.3	0.532	1	0.35449
skcm_tcga	TCGA-EE-A185-06	7047.51	-0.093	0	0.900873
skcm_tcga	TCGA-EE-A20B-06	3574.57	-0.705	-1	0.583543
skcm_tcga	TCGA-EE-A20C-06	14784.1	0.03	0	0.167581
skcm_tcga	TCGA-EE-A20F-06	9224.81	0.038	0	0.552465
skcm_tcga	TCGA-EE-A20H-06	1497.25	0.491	1	0.870315
skcm_tcga	TCGA-EE-A20I-06	1863.49	-0.856	-1	0.884224
skcm_tcga	TCGA-EE-A29A-06	35212.8	0.865	1	0.471103
skcm_tcga	TCGA-EE-A29B-06	67.591	-0.021	0	0.88959
skcm_tcga	TCGA-EE-A29C-06	2334.93	0.081	0	0.825512
skcm_tcga	TCGA-EE-A29D-06	5104.24	0.118	1	0.285143
skcm_tcga	TCGA-EE-A29E-06	12079	-0.036	0	0.868875
skcm_tcga	TCGA-EE-A29G-06	5907.33	-0.171	-1	0.745919
skcm_tcga	TCGA-EE-A29H-06	7740.36	-0.87	-1	0.451278
skcm_tcga	TCGA-EE-A29L-06	10351.9	-0.259	-1	0.874607
skcm_tcga	TCGA-EE-A29M-06	12315.9	0.056	0	0.876886
skcm_tcga	TCGA-EE-A29N-06	8974.1	0.038	0	0.542174
skcm_tcga	TCGA-EE-A29P-06	7946.6	0.013	0	0.913873
skcm_tcga	TCGA-EE-A29Q-06	4538.16	-0.099	0	0.660346
skcm_tcga	TCGA-EE-A29R-06	17916.5	0.549	1	0.390388
skcm_tcga	TCGA-EE-A29S-06	24191.5	-0.023	0	0.355723
skcm_tcga	TCGA-EE-A29T-06	7363.84	-0.284	-1	0.842483
skcm_tcga	TCGA-EE-A29V-06	14229.5	-0.189	-1	0.884764
skcm_tcga	TCGA-EE-A29W-06	3222.3	-0.345	-1	0.647013
skcm_tcga	TCGA-EE-A29X-06	13306.8	-0.116	-1	0.894744
skcm_tcga	TCGA-EE-A2A0-06	10508.3	0.303	1	0.481897
skcm_tcga	TCGA-EE-A2A1-06	10579.6	0.493	1	0.738116
skcm_tcga	TCGA-EE-A2A2-06	4778.92	-0.85	-1	0.799969
skcm_tcga	TCGA-EE-A2A5-06	3843.43	0.656	1	0.859601
skcm_tcga	TCGA-EE-A2A6-06	8132.16	-0.536	-1	0.791479
skcm_tcga	TCGA-EE-A2GB-06	14669.5	-0.623	-1	0.277605
skcm_tcga	TCGA-EE-A2GC-06	30090.5	-0.708	-1	0.407986
skcm_tcga	TCGA-EE-A2GD-06	7501.73	0	0	0.488606
skcm_tcga	TCGA-EE-A2GE-06	16112.2	0.061	0	0.604451
skcm_tcga	TCGA-EE-A2GH-06	17110.7	0.157	1	0.606607
skcm_tcga	TCGA-EE-A2GI-06	4287.66	-0.382	-1	0.506055
skcm_tcga	TCGA-EE-A2GJ-06	23107.4	-0.014	0	0.458391
skcm_tcga	TCGA-EE-A2GK-06	1003.4	-0.027	0	0.863231
skcm_tcga	TCGA-EE-A2GL-06	17069.6	0.012	0	0.635688
skcm_tcga	TCGA-EE-A2GM-06	10316.4	0.432	1	0.841633
skcm_tcga	TCGA-EE-A2GN-06	10353.7	0.627	1	0.520445
skcm_tcga	TCGA-EE-A2GO-06	39463.3	0.414	1	0.377497
skcm_tcga	TCGA-EE-A2GP-06	7288.33	-0.047	0	0.58163
skcm_tcga	TCGA-EE-A2GR-06	17412.4	0.008	0	0.472605
skcm_tcga	TCGA-EE-A2GS-06	6329.38	-0.013	0	0.872912
skcm_tcga	TCGA-EE-A2GT-06	14901.4	-0.001	0	0.852861
skcm_tcga	TCGA-EE-A2GU-06	5790.94	-0.014	0	0.875011
skcm_tcga	TCGA-EE-A2M5-06	24.4158	-0.304	-1	0.553178
skcm_tcga	TCGA-EE-A2M6-06	1673.17	-0.155	-1	0.912349
skcm_tcga	TCGA-EE-A2M7-06	14670.5	-0.05	0	0.862143
skcm_tcga	TCGA-EE-A2M8-06	9333.58	0.017	0	0.817272
skcm_tcga	TCGA-EE-A2MC-06	1071.92	0	0	0.633355
skcm_tcga	TCGA-EE-A2MD-06	8533.25	-0.041	0	0.399045
skcm_tcga	TCGA-EE-A2ME-06	10411.1	-0.01	0	0.799493
skcm_tcga	TCGA-EE-A2MG-06	17210.3	0	0	0.695333
skcm_tcga	TCGA-EE-A2MH-06	75147.4	0.038	0	0.612529
skcm_tcga	TCGA-EE-A2MI-06	47629.4	-0.008	0	0.398519
skcm_tcga	TCGA-EE-A2MJ-06	4238.37	-0.041	0	0.858933
skcm_tcga	TCGA-EE-A2MK-06	13747.5	-0.575	-1	0.904165
skcm_tcga	TCGA-EE-A2ML-06	12916.1	-0.002	0	0.445588
skcm_tcga	TCGA-EE-A2MM-06	11883.1	-0.046	0	0.659598
skcm_tcga	TCGA-EE-A2MN-06	6847.3	-0.425	-1	0.469384
skcm_tcga	TCGA-EE-A2MP-06	32247.5	0.144	1	0.352236
skcm_tcga	TCGA-EE-A2MQ-06	17915.1	0.652	1	0.259507
skcm_tcga	TCGA-EE-A2MR-06	1803.12	-0.019	0	0.8672
skcm_tcga	TCGA-EE-A2MS-06	13418.4	0.455	1	0.908431
skcm_tcga	TCGA-EE-A2MT-06	9985.35	-0.043	0	0.197918
skcm_tcga	TCGA-EE-A2MU-06	6586.89	-0.073	0	0.886957
skcm_tcga	TCGA-EE-A3AA-06	14386.7	0.112	1	0.874755
skcm_tcga	TCGA-EE-A3AB-06	7908.93	0.098	0	0.363728
skcm_tcga	TCGA-EE-A3AC-06	9135.34	-0.036	0	0.586045
skcm_tcga	TCGA-EE-A3AD-06	25091	0.035	0	0.146098
skcm_tcga	TCGA-EE-A3AE-06	4851	-1.074	-2	0.888318
skcm_tcga	TCGA-EE-A3AF-06	6357.86	-0.014	0	0.902876
skcm_tcga	TCGA-EE-A3AG-06	3979.37	0.334	1	0.274946
skcm_tcga	TCGA-EE-A3AH-06	13928.4	-0.958	-1	0.876305
skcm_tcga	TCGA-ER-A193-06	12085.3	0.029	0	0.658917
skcm_tcga	TCGA-ER-A195-06	8001.04	-0.012	0	0.798316
skcm_tcga	TCGA-ER-A197-06	1543.98	-0.262	-1	0.894036
skcm_tcga	TCGA-ER-A198-06	10805.7	-0.033	0	0.60381
skcm_tcga	TCGA-ER-A199-06	36449.3	0.006	0	0.741156
skcm_tcga	TCGA-ER-A19A-06	2677.2	0.006	0	0.820473
skcm_tcga	TCGA-ER-A19B-06	35070.4	0.824	1	0.196067
skcm_tcga	TCGA-ER-A19C-06	12625.1	0.074	0	0.329606
skcm_tcga	TCGA-ER-A19D-06	4270.32	0.511	1	0.667089
skcm_tcga	TCGA-ER-A19E-06	2739.25	-0.536	-1	0.786371
skcm_tcga	TCGA-ER-A19F-06	19523.4	-0.028	0	0.33067
skcm_tcga	TCGA-ER-A19G-06	5301.7	-0.059	0	0.383973
skcm_tcga	TCGA-ER-A19H-06	5923.53	0.016	0	0.659763
skcm_tcga	TCGA-ER-A19J-06	7678.7	-0.016	0	0.891707
skcm_tcga	TCGA-ER-A19L-06	17044.1	0.588	1	0.712832
skcm_tcga	TCGA-ER-A19N-06	11471.2	-0.007	0	0.545586
skcm_tcga	TCGA-ER-A19O-06	6763.81	-0.01	0	0.868641
skcm_tcga	TCGA-ER-A19P-06	14375.5	0.118	1	0.686728
skcm_tcga	TCGA-ER-A19Q-06	22220.8	-0.009	0	0.398823
skcm_tcga	TCGA-ER-A19S-06	35939.8	0.018	0	0.568537
skcm_tcga	TCGA-ER-A19T-06	4619.51	-0.12	-1	0.860013
skcm_tcga	TCGA-ER-A1A1-06	401.747	-0.042	0	0.866794
skcm_tcga	TCGA-ER-A2NC-06	17628.3	-0.025	0	0.839009
skcm_tcga	TCGA-ER-A2ND-06	13905.1	-0.004	0	0.879726
skcm_tcga	TCGA-ER-A2NE-06	16608.6	-0.027	0	0.587038
skcm_tcga	TCGA-ER-A2NF-06	4917.17	0.834	1	0.895713
skcm_tcga	TCGA-ER-A2NG-06	7711.42	0.28	1	0.864675
skcm_tcga	TCGA-ER-A2NH-06	31472.9	-0.001	0	0.564181
skcm_tcga	TCGA-FS-A1YW-06	14049.7	-0.009	0	0.423575
skcm_tcga	TCGA-FS-A1YX-06	11248.2	0	0	0.888936
skcm_tcga	TCGA-FS-A1YY-06	13620.9	0.011	0	0.322431
skcm_tcga	TCGA-FS-A1Z0-06	5651.03	-0.064	0	0.715704
skcm_tcga	TCGA-FS-A1Z3-06	4477.97	-0.058	0	0.91725
skcm_tcga	TCGA-FS-A1Z4-06	397.788	0.13	1	0.868927
skcm_tcga	TCGA-FS-A1Z7-06	21837.6	-0.007	0	0.574909
skcm_tcga	TCGA-FS-A1ZA-06	7011.61	-0.332	-1	0.308116
skcm_tcga	TCGA-FS-A1ZB-06	4261.21	-0.023	0	0.878585
skcm_tcga	TCGA-FS-A1ZC-06	1126.32	-0.057	0	0.873734
skcm_tcga	TCGA-FS-A1ZD-06	9955.68	0.463	1	0.267438
skcm_tcga	TCGA-FS-A1ZE-06	3301.27	-0.963	-1	0.671127
skcm_tcga	TCGA-FS-A1ZF-06	884.311	0.01	0	0.879089
skcm_tcga	TCGA-FS-A1ZG-06	691.22	-1.011	-1	0.928585
skcm_tcga	TCGA-FS-A1ZH-06	3882.35	0	0	0.72799
skcm_tcga	TCGA-FS-A1ZJ-06	2395.6	0.777	1	0.776051
skcm_tcga	TCGA-FS-A1ZK-06	3728.42	-0.026	0	0.534175
skcm_tcga	TCGA-FS-A1ZM-06	9291.04	-0.198	-1	0.878186
skcm_tcga	TCGA-FS-A1ZP-06	2255.83	0.002	0	0.935515
skcm_tcga	TCGA-FS-A1ZQ-06	7820.34	-0.036	0	0.845705
skcm_tcga	TCGA-FS-A1ZR-06	15070.8	0.009	0	0.877922
skcm_tcga	TCGA-FS-A1ZS-06	14.3708	0.585	1	0.870668
skcm_tcga	TCGA-FS-A1ZT-06	1460.87	-0.268	-1	0.885529
skcm_tcga	TCGA-FS-A1ZU-06	99.6355	-0.655	-1	0.941933
skcm_tcga	TCGA-FS-A1ZW-06	14056.6	-0.278	-1	0.443022
skcm_tcga	TCGA-FS-A1ZY-06	16125.9	-0.07	0	0.837973
skcm_tcga	TCGA-FS-A1ZZ-06	10037.6	-0.01	0	0.761635
skcm_tcga	TCGA-GN-A262-06	4220.61	-0.107	-1	0.851369
skcm_tcga	TCGA-GN-A264-06	1181.79	-0.023	0	0.881846
skcm_tcga	TCGA-GN-A265-06	5142.24	-0.067	0	0.661645
skcm_tcga	TCGA-GN-A266-06	3368.35	-0.516	-1	0.89982
skcm_tcga	TCGA-GN-A267-06	7929.32	0.091	0	0.781923
skcm_tcga	TCGA-GN-A268-06	511.932	-0.81	-1	0.926983
skcm_tcga	TCGA-GN-A26A-06	5431.45	0.072	0	0.86988
skcm_tcga	TCGA-GN-A26D-06	28950	0.484	1	0.39423
skcm_tcga	TCGA-DA-A1I0-06	848.058	-0.234	-1	0.906501
skcm_tcga	TCGA-DA-A3F2-06	106.426	-0.008	0	0.832807
skcm_tcga	TCGA-DA-A3F3-06	14304.4	0.004	0	0.24208
skcm_tcga	TCGA-DA-A3F5-06	3369.86	-0.015	0	0.814767
skcm_tcga	TCGA-DA-A3F8-06	14425.7	0.006	0	0.799761
skcm_tcga	TCGA-EE-A3J3-06	14152.3	0.26	1	0.651999
skcm_tcga	TCGA-EE-A3J4-06	13255.7	0.061	0	0.467215
skcm_tcga	TCGA-EE-A3J5-06	2687.14	-0.22	-1	0.406544
skcm_tcga	TCGA-EE-A3J7-06	12629.9	1.446	2	0.577734
skcm_tcga	TCGA-EE-A3J8-06	4131.61	0.022	0	0.377783
skcm_tcga	TCGA-EE-A3JA-06	10479.3	-0.289	-1	0.566563
skcm_tcga	TCGA-EE-A3JD-06	11196.7	-0.002	0	0.831641
skcm_tcga	TCGA-EE-A3JE-06	16243.7	0.015	0	0.786105
skcm_tcga	TCGA-ER-A3ES-06	271.822	0.013	0	0.934535
skcm_tcga	TCGA-ER-A3ET-06	641.01	-0.059	0	0.903273
skcm_tcga	TCGA-ER-A3EV-06	564.278	-0.021	0	0.901173
skcm_tcga	TCGA-D3-A3ML-06	45081.7	0.004	0	0.102515
skcm_tcga	TCGA-D3-A3MO-06	5661.41	0.007	0	0.795416
skcm_tcga	TCGA-D3-A3MR-06	35956	0.1	0	0.586679
skcm_tcga	TCGA-D3-A3MU-06	24631.2	0	0	0.626269
skcm_tcga	TCGA-D3-A3MV-06	9899.28	0.455	1	0.313529
skcm_tcga	TCGA-EE-A180-06	5698.18	-0.354	-1	0.918972
skcm_tcga	TCGA-EE-A2MF-06	36966.6	-0.025	0	0.681283
skcm_tcga	TCGA-EE-A3JB-06	5680.89	-0.035	0	0.844059
skcm_tcga	TCGA-EE-A3JH-06	6916.49	-0.012	0	0.736428
skcm_tcga	TCGA-EE-A3JI-06	17111.7	-0.002	0	0.373351
skcm_tcga	TCGA-FW-A3I3-06	291.355	0.502	1	0.905586
skcm_tcga	TCGA-D9-A3Z1-06	6871.95	-0.012	0	0.85421
skcm_tcga	TCGA-D9-A3Z3-06	11782.8	0.035	0	0.584442
skcm_tcga	TCGA-ER-A19M-06	14079.5	-0.031	0	0.471196
skcm_tcga	TCGA-ER-A19W-06	10350.1	-0.032	0	0.674589
skcm_tcga	TCGA-ER-A3PL-06	21297.6	0.311	1	0.882532
skcm_tcga	TCGA-FR-A3YN-06	29447.2	0.879	1	0.25434
skcm_tcga	TCGA-FR-A3YO-06	11872.2	0.103	1	0.87739
skcm_tcga	TCGA-FW-A3R5-06	12483.8	-0.013	0	0.694567
skcm_tcga	TCGA-FW-A3TU-06	2223.6	0.019	0	0.89581
skcm_tcga	TCGA-FW-A3TV-06	49833.9	0.034	0	0.411767
skcm_tcga	TCGA-GF-A3OT-06	7.2993	-0.001	0	0.790291
skcm_tcga	TCGA-ER-A42K-06	98432	0.416	1	0.331865
skcm_tcga	TCGA-ER-A42L-06	16048.4	0.084	0	0.711337
skcm_tcga	TCGA-FR-A44A-06	20928.6	0.136	1	0.572256
skcm_tcga	TCGA-FS-A4F9-06	1470.35	0.012	0	0.949598
skcm_tcga	TCGA-FS-A4FC-06	27581.4	0.004	0	0.512387
skcm_tcga	TCGA-D3-A51E-06	10888.7	-0.019	0	0.541892
skcm_tcga	TCGA-D3-A51F-06	12462	0.012	0	0.790202
skcm_tcga	TCGA-D3-A51G-06	4211.75	-0.471	-1	0.418295
skcm_tcga	TCGA-D3-A51H-06	7401.66	0.003	0	0.821789
skcm_tcga	TCGA-D3-A51J-06	38586.3	0.005	0	0.529203
skcm_tcga	TCGA-D3-A51K-06	2522.59	-0.006	0	0.837053
skcm_tcga	TCGA-D3-A51N-06	47244.2	0.008	0	0.316257
skcm_tcga	TCGA-D3-A51R-06	55.6132	-0.014	0	0.82454
skcm_tcga	TCGA-D3-A51T-06	8380.45	-0.891	-1	0.870876
skcm_tcga	TCGA-EB-A44Q-06	5477.61	-0.021	0	0.885963
skcm_tcga	TCGA-EB-A44R-06	3007.12	-0.661	-1	0.651318
skcm_tcga	TCGA-FS-A4F4-06	4326.21	0.053	0	0.901546
skcm_tcga	TCGA-FS-A4F5-06	17814.7	-0.035	0	0.757131
skcm_tcga	TCGA-FS-A4F8-06	5948.74	0.038	0	0.590565
skcm_tcga	TCGA-FS-A4FB-06	12658.9	-0.002	0	0.759198
skcm_tcga	TCGA-FS-A4FD-06	2476.21	-0.028	0	0.585691
skcm_tcga	TCGA-D3-A5GL-06	66895.7	0	0	0.256213
skcm_tcga	TCGA-D3-A5GN-06	22948.4	0.198	1	0.379032
skcm_tcga	TCGA-D3-A5GO-06	13174.5	0.017	0	0.773343
skcm_tcga	TCGA-D3-A5GR-06	13724.5	-0.077	0	0.508929
skcm_tcga	TCGA-D3-A5GS-06	15253.4	-0.794	-1	0.42798
skcm_tcga	TCGA-EB-A5KH-06	155.12	0.017	0	0.909316
skcm_tcga	TCGA-D9-A6E9-06	4805.18	-0.343	-1	0.887634
skcm_tcga	TCGA-D9-A6EA-06	21562.9	-0.13	-1	0.7972
skcm_tcga	TCGA-D9-A6EC-06	6042.44	0.434	1	0.862194
skcm_tcga	TCGA-EB-A5SG-06	4375.86	-0.082	0	0.586983
skcm_tcga	TCGA-EB-A5SH-06	3384.93	-0.064	0	0.895305
skcm_tcga	TCGA-EB-A5UL-06	5501.91	-0.012	0	0.83872
skcm_tcga	TCGA-EB-A5UN-06	73359.6	0.008	0	0.575654
skcm_tcga	TCGA-FR-A69P-06	5936.83	-0.062	0	0.57237
skcm_tcga	TCGA-FW-A5DY-06	5550.44	-0.124	-1	0.905764
skcm_tcga	TCGA-GF-A6C8-06	21452.4	-0.058	0	0.444686
skcm_tcga	TCGA-GF-A6C9-06	4466.49	0.092	0	0.866493
skcm_tcga	TCGA-QB-A6FS-06	11232.3	-0.016	0	0.860923
skcm_tcga	TCGA-RP-A690-06	3510.36	0.496	1	0.880973
skcm_tcga	TCGA-RP-A693-06	9381.48	-0.023	0	0.862333
skcm_tcga	TCGA-RP-A694-06	17730.9	-0.7	-1	0.615385
skcm_tcga	TCGA-RP-A695-06	265.781	0.046	0	0.881266
skcm_tcga	TCGA-D9-A6EG-06	6881.96	-0.007	0	0.887221
skcm_tcga	TCGA-EB-A5VV-06	89.9664	0.009	0	0.876805
skcm_tcga	TCGA-EB-A6L9-06	22706.4	0.144	1	0.848615
skcm_tcga	TCGA-GN-A4U3-06	17159.1	-0.38	-1	0.837078
skcm_tcga	TCGA-GN-A4U4-06	19029.5	-0.002	0	0.28256
skcm_tcga	TCGA-GN-A4U7-06	5907.7	-0.898	-1	0.915555
skcm_tcga	TCGA-GN-A4U8-06	15626.5	-0.012	0	0.743035
skcm_tcga	TCGA-GN-A4U9-06	59.8639	-0.624	-1	0.886194
skcm_tcga	TCGA-OD-A75X-06	3662.43	-0.323	-1	0.882599

## Sheet: Table S4
Gender	Age	BRAF Mutation	Tumor Location	Treatment 1	Response*	Treatment 2	Response	Treatment 3	Response
Male	72	no	lymph node	CTLA-4	CR
Male	31	yes	spinal cord	CTLA-4	CR
Female	70	no	skin	PD-1	CR
Female	45	no	lung	CTLA-4	CR
Male	75	yes	liver	combination	CR
Female	81	NA	retroperitoneal	CTLA-4	CR
Female	42	no	colon	CTLA-4	CR
Female	66	no	lung	combination	CR
Female	62	no	colon	CTLA-4	PD	PD-1	CR
Male	79	yes	skin	CTLA-4	PR	combination	CR
Female	82	no	brain	CTLA-4	PD	NA	NA
Male	55	yes	brain	CTLA-4	PD	PD-1	DP
Male	72	yes	small intestine	CTLA-4	PD	PD-1	DP
Male	29	yes	lung	CTLA-4	PD	combination	DP
Female	89	NA	colon	CTLA-4	PD	PD-1	DP
Female	60	no	bladder	CTLA-4	PD	PD-1	DP
Female	68	no	skin	CTLA-4	PD	PD-1	DP	combination	DP
Male	68	yes	lymph node	CTLA-4	PD	PD-1	DP
Male	71	yes	lymph node	CTLA-4	PD	PD-1	DP
Female	44	yes	soft tissue	combination	PD	NA	NA
Female	78	yes	lymph node	CTLA-4	PD	PD-1	NA
Female	66	no	skin	CTLA-4	PR	PD-1	DP
Female	85	no	lymph node	CTLA-4	PD	PD-1	SD
Patient ID	S100B expression		*Abbreviations
39R	-2.68146		CR	Complete Response
147R	-5.6162		PR	Partial Response
325R	0.178275		PD	Progressive Disease
874R	-2.92326
909R	0.696401
4085R	-3.77972
5198R	-2.22985
7066R	0.507113
1388DP/R	-4.46786
2295PR/R	-3.1465
289NR	-0.667279
348NR	-0.73355
1014NR	1.12887
1059NR	1.42445
1420NR	-3.81884
1469NR	1.2949
2119NR	-0.692555
4361NR	-1.37256
5463NR	0.37786
6501NR	0.468517
7028NR	1.62919
8047NR	0.443241
9606DP/SD	-1.91578

## Sheet: Table S5
Name	Sequence	Position	Orientation	Reference
m-sgRNA1	AGAGAGGACTCCAGCAGCAA	chr10:76253926	Sense	Sanson et al. 2018
m-sgRNA2	TTTCTCTTGGGTCCTGTCAG	chr10:76253968	Antisense	Sanson et al. 2018
m-sgRNA3	CCCCAGGGTACCACTCAATGGGG	chr10:76253745	Sense	Customized CHOPCHOP

## Sheet: Table S6
Name	Forward primer (Tm°C)	Reverse primer (Tm°C)	Product size (bp)
m-sgRNA1	ATCGTTCCACCTTGTTGGAGAGAGGACTCCAGCAGCAAGT (68.9)	TAGGATCTCGAGAAAAAAAGCACCGACTCGGT (63.4)	133
m-sgRNA2	ATCGTTCCACCTTGTTGGTTTCTCTTGGGTCCTGTCAGGT (68.1)		133
m-sgRNA3	ATCGTTCCACCTTGTTGGCCCCAGGGTACCACTCAATGGGGGT (72.6)		133
sgRNA-seq.	ACATTTTACATGATAGGCTTGGAT (52.5)

## Sheet: Table S7
Gene	Forward primer	Reverse primer
DIP2A	ACAGGAGCATTGCAGAGTGTG	TGGTTCCTACAGCCAGCTCTGTC
PRMT2	AGCTGCAACCTGAGGAGTTCGT	TTCGCAGGGATGTAACCACAGC
CDKN1A	TCGCTGTCTTGCACTCTGGTGT	CCAATCTGCGCTTGGAGTGATAG
AIFM1	CGCTAAGCCATACTGGCATCA	CAACTGTGGGCAAACTACTATCCA
CASP3	CTCGCTCTGGTACGGATGTG	TCCCATAAATGACCCCTTCATCA
PARP-1	CTCTCCCAGAACAAGGACGAAG	CCGCTTTCACTTCCTCCATCTTC
GAPDH	AACTTTGGCATTGTGGAAGG	ACACATTGGGGGTAGGAACA

## Sheet: Table S8
Protein	Product ID	Expected Protein size (kDa)
S100B	(D10G6) Rabbit mAb #9550; CST*	10
CASP3	Caspase-3 Antibody #9662; CST	17, 19, 35
CASP8	Caspase-8 (1C12) Mouse mAb #9746; CST	18, 43, 57
AIFM1	AIF (D39D2) XP® Rabbit mAb #5318; CST	67
PARP-1	PARP (46D11) Rabbit mAb #9532	116, 89
P21	Anti-p21WAF1 (Ab-1) Mouse mAb (EA10) (OP64); MS*	21
P53	p53 (1C12) Mouse mAb #2524	53
CST	Cell Signaling Technology
MS	Millipore Signma
